# Supplementary material for: Progranulin mediates immune evasion of pancreatic ductal adenocarcinoma through regulation of MHCI expression
Source: Nat Commun. 2022 Jan 10;13:156. doi: 10.1038/s41467-021-27088-9 (PMC8748938; doi:10.1038/s41467-021-27088-9)
Supplement: Supplementary file 4 — Supplementary Data 1 [file 41467_2021_27088_MOESM4_ESM.xlsx]

## Sheet: Fisher.t_unscaled_GSE93326 Maur
	GRN_log2TPM	median_50	CLASS	L95_Spermatocyte	L1_ESC	L3_ESC	L14_iPSC	L21_Mesodermal_Stem.Cell	L7_Neuroepithelial	L10_Neural_Precursor	L11_Neural_Precursor	L8_Astrocyte	L9_Astrocyte	L55_MSC_Fetal.Blood	L56_MSC_Fetal.Bone.Marrow	L26_Fibroblast_Foreskin	L27_Fibroblast_Breast.Tissue	L43_Smooth.muscle.cell_Bronchial	L36_Chondrocyte	L38_Osteoblast	L39_Adipocyte	L30_Endothelial_Humbilical.Vein	L33_Endothelial_Humbilical.Vein	L22_Epithelial_Bladder	L24_Epithelial_Bronchial	L40_Hepatocyte	L44_HSC_Bone.Marrow	L45_CMP_Bone.Marrow	L46_GMP_Bone.Marrow	L47_MEP_Bone.Marrow	L50_CFU_Bone.Marrow	L54_Erythroblast_Pro	L48_Myelocyte_Bone.Marrow	L49_Myelocyte_Bone.Marrow	L52_Platelet	L58_Monocyte	L59_Monocyte_CD14	L61_Monocyte_CD16	L63_Macrophage_Monocyte.derived	L65_Macrophage_Monocyte.derived	L66_Macrophage_Monocyte.derived	L67_Macrophage_Alveolar	L68_Dendritic.Cell_Monocyte.derived	L69_Dendritic.Cell_Monocyte.derived	L71_Dendritic.Cell_Plasmacytoid	L72_Dendritic.Cell_Plasmacytoid	L87_Neutrophil	L88_Neutrophil	L73_T.Cell_CD4.Naive
CUMC_S1	8.06423	hiGEP	1	0.0289009	0.344574	0.544405	0.458813	0.800804	0.43027	0.544405	0.686902	0.572917	0.43027	1.51173	1.51173	1.45489	1.56856	1.51173	1.56856	1.56856	1.08533	1.34121	1.39805	0.658415	0.544405	0.258758	0.487347	0.487347	0.515872	0.401716	0.572917	0.629922	0.515872	0.401716	0.401716	0.971542	0.943127	0.82927	0.971542	1	1.36963	0.857732	1.17064	1.14221	0.82927	0.743862	0.943127	0.971542	0.82927
CUMC_S2	8.19864	hiGEP	1	0	0.388857	0.517755	0.453331	0.775119	0.421101	0.549966	0.646505	0.582154	0.453331	1.70589	1.64175	1.70589	1.70589	1.67382	1.73796	1.60968	0.935787	1.51346	1.54553	1.09632	1	0.162586	0.356597	0.22737	0.421101	0.388857	0.517755	0.614334	0.485549	0.388857	0.25971	0.775119	0.678669	0.646505	0.582154	0.678669	0.967874	0.646505	0.710825	0.678669	0.582154	0.485549	0.871521	0.967874	0.292025
CUMC_S3	8.47282	hiGEP	1	0	0.40182	0.521688	0.441797	0.601528	0.321793	0.40182	0.521688	0.36182	0.321793	1.67615	1.6364	1.6364	1.67615	1.79545	1.75564	1.91467	1	1.6364	1.7159	0.840713	0.721168	0.161361	0.761025	0.481752	0.481752	0.441797	0.641421	0.641421	0.641421	0.441797	0.481752	0.840713	0.800873	0.840713	1.0796	1.39785	1.59664	1.03982	1.1194	1.15919	0.880544	0.761025	0.800873	0.880544	0.561622
CUMC_S4	6.40336	normal	0	0.0361204	0.501687	0.60862	0.60862	0.715445	0.679846	0.751036	0.822197	0.857768	0.60862	1.81689	1.67485	1.67485	1.7814	1.88788	1.7814	1.7814	1.31978	1.71035	1.7814	0.537351	0.466023	0.179967	0.715445	0.430343	0.394647	0.644238	0.822197	0.822197	0.323195	0.287435	0.537351	0.893333	0.964436	0.78662	0.679846	0.822197	1.03556	0.822197	1.03556	1.07107	0.822197	0.751036	0.78662	0.822197	0.537351
CUMC_S5	7.12051	normal	0	0.0326274	0.453331	0.517755	0.517755	0.742975	0.582154	0.517755	0.646505	0.453331	0.421101	1.67382	1.67382	1.54553	1.73796	1.38514	1.67382	1.80215	1	1.48138	1.51346	0.967874	0.967874	0.195004	0.421101	0.25971	0.292025	0.421101	0.485549	0.582154	0.549966	0.485549	0.453331	0.807258	0.614334	0.807258	0.549966	0.775119	1.03212	0.710825	0.742975	0.710825	0.549966	0.453331	0.614334	0.646505	0.22737
CUMC_S6	8.2733	hiGEP	1	0	0.418491	0.501734	0.460124	0.79258	0.668019	0.751071	0.79258	0.709551	0.626474	2.11824	1.8699	1.8699	2.07685	1.82851	1.99408	2.24238	1.08291	1.78706	1.66286	0.543338	0.501734	0.0841783	0.460124	0.501734	0.501734	0.418491	0.501734	0.418491	0.335148	0.335148	0.418491	0.418491	0.584914	0.584914	0.79258	1.08291	1.24869	0.751071	0.917054	0.958513	0.543338	0.584914	0.418491	0.376833	0.209883
CUMC_S7	7.80952	hiGEP	1	0.0748387	0.483208	0.631058	0.667988	0.594117	0.667988	0.631058	0.594117	0.704908	0.446214	1.7366	1.66298	1.7366	1.58935	1.40526	1.66298	1.84708	1.03688	1.66298	1.66298	1.14742	1.14742	0.149436	0.446214	0.335119	0.335119	0.260937	0.520186	0.557164	0.483208	0.372172	0.483208	0.704908	0.667988	0.704908	0.815616	1.18426	1.29477	0.889386	0.926272	1.03688	0.631058	0.557164	0.667988	0.778721	0.2238
CUMC_S8	9.01559	hiGEP	1	0.0361204	0.358931	0.501687	0.358931	0.78662	0.537351	0.537351	0.679846	0.60862	0.394647	1.67485	1.49734	1.60385	1.71035	1.67485	1.74584	1.67485	1.24874	1.67485	1.7814	0.78662	0.60862	0.144111	0.466023	0.501687	0.644238	0.466023	0.644238	0.644238	0.466023	0.323195	0.466023	0.751036	0.964436	0.893333	0.928905	1.14216	1.28427	0.964436	1.21322	1.17769	0.572991	0.60862	0.822197	0.857768	0.679846
CUMC_S9	7.86671	hiGEP	1	0	0.401766	0.667958	0.534952	0.966804	0.534952	0.63472	0.767627	0.568218	0.43508	1.82883	1.76256	1.69623	1.92822	1.69623	1.76256	1.82883	1.06633	1.66309	1.72936	0.867242	0.667958	0.234925	0.368437	0.335091	0.234925	0.534952	0.601473	0.734411	0.268337	0.201485	0.501664	0.734411	0.568218	0.601473	0.43508	0.601473	0.867242	0.734411	0.601473	0.568218	0.63472	0.468379	0.834042	0.867242	0.335091
CUMC_S10	6.0268	normal	0	0.0673505	0.468562	0.734556	0.601652	0.401937	0.468562	0.335241	0.468562	0.468562	0.468562	2.19183	2.12568	2.39027	2.39027	2.05952	2.4564	2.72093	0.933698	2.19183	1.9272	1.59624	1.19887	0.201599	0.535136	0.535136	0.535136	0.468562	0.535136	0.601652	0.668123	0.535136	0.468562	0.668123	0.468562	0.201599	0.734556	0.867327	1.19887	0.734556	0.668123	0.734556	0.933698	0.867327	0.535136	0.535136	0.0673505
CUMC_S11	10.4948	hiGEP	1	0.0722114	0.287559	0.573164	0.359083	0.928959	0.359083	0.144149	0.430512	0.644401	0.359083	2.63101	3.12685	2.77269	3.05603	2.48932	2.9852	3.12685	1.28403	2.13502	2.13502	0.71559	0.573164	0.0722114	0.573164	0.359083	0.359083	0.430512	0.501873	0.430512	0.287559	0.287559	0.501873	0.786739	0.359083	0.573164	0.71559	0.71559	1.21305	0.928959	0.786739	0.857854	0.573164	0.573164	0.501873	0.573164	0.215892
CUMC_S12	7.35188	normal	0	0	0.287435	0.501687	0.358931	0.822197	0.466023	0.60862	0.751036	0.430343	0.394647	1.88788	1.92337	1.74584	2.02983	1.7814	1.7814	1.95886	1.21322	1.7814	1.92337	0.60862	0.358931	0.0361204	0.537351	0.323195	0.251648	0.323195	0.466023	0.501687	0.215832	0.179967	0.572991	0.964436	0.751036	0.78662	0.857768	0.964436	1.28427	0.822197	0.928905	1.03556	0.60862	0.537351	0.715445	0.715445	0.572991
CUMC_S13	8.36144	hiGEP	1	0.0337142	0.268337	0.501664	0.468379	0.867242	0.568218	0.667958	0.800837	0.501664	0.401766	1.7957	1.82883	1.59682	1.76256	1.72936	1.69623	1.72936	1.09953	1.4311	1.4311	0.43508	0.268337	0.0337142	0.501664	0.301725	0.268337	0.268337	0.63472	0.667958	0.301725	0.167994	0.401766	0.900438	0.767627	0.800837	0.63472	0.834042	1.19903	0.701188	0.800837	0.933646	0.701188	0.601473	0.734411	0.800837	0.701188
CUMC_S14	6.20669	normal	0	0.0388965	0.386428	0.693558	0.463302	1.03829	0.424875	0.616862	0.655216	0.50171	0.424875	1.956	1.84136	1.72664	1.80314	1.72664	1.84136	1.99421	1.19134	1.61197	1.6502	0.731891	0.655216	0.116465	0.50171	0.309462	0.23238	0.386428	0.347957	0.424875	0.347957	0.347957	0.347957	0.808528	0.655216	0.540116	0.731891	0.770214	1.03829	0.846835	0.846835	0.961702	0.731891	0.616862	0.693558	0.693558	0.270937
CUMC_S15	6.3799	normal	0	0	0.323195	0.537351	0.358931	0.822197	0.572991	0.537351	0.644238	0.572991	0.394647	1.60385	1.67485	1.71035	1.92337	1.71035	1.81689	1.74584	1.21322	1.49734	1.56835	0.644238	0.358931	0.144111	0.537351	0.358931	0.394647	0.430343	0.572991	0.60862	0.358931	0.251648	0.394647	0.893333	0.857768	0.857768	0.822197	0.857768	1.31978	0.893333	1.17769	1.31978	0.679846	0.60862	0.78662	0.964436	0.466023
CUMC_S16	7.93061	hiGEP	1	0	0.358931	0.679846	0.537351	0.537351	0.394647	0.60862	0.751036	0.572991	0.430343	1.60385	1.63935	1.53284	1.71035	1.74584	1.74584	1.81689	0.928905	1.42632	1.53284	1.03556	0.964436	0.0721697	0.251648	0.323195	0.358931	0.358931	0.60862	0.644238	0.430343	0.287435	0.501687	0.822197	0.893333	1.03556	0.715445	0.857768	1.31978	0.822197	0.964436	1.07107	0.751036	0.78662	1	0.893333	0.501687
CUMC_S17	7.05783	normal	0	0.0326274	0.388857	0.582154	0.356597	0.871521	0.453331	0.549966	0.582154	0.614334	0.549966	1.80215	1.89835	1.70589	1.83422	1.77009	1.83422	1.80215	1.09632	1.73796	1.80215	0.388857	0.195004	0.195004	0.421101	0.25971	0.25971	0.324321	0.453331	0.453331	0.292025	0.195004	0.388857	0.807258	0.710825	0.742975	0.646505	0.807258	1.16052	0.710825	0.807258	0.871521	0.678669	0.582154	0.710825	0.807258	0.25971
CUMC_S18	7.32919	normal	0	0.0361204	0.215832	0.466023	0.323195	0.928905	0.537351	0.751036	0.715445	0.572991	0.394647	1.85239	1.92337	1.7814	2.06532	1.81689	2.02983	2.06532	1.10663	1.56835	1.63935	0.358931	0.323195	0.0361204	0.394647	0.358931	0.323195	0.358931	0.679846	0.644238	0.179967	0.215832	0.466023	0.679846	0.679846	0.857768	0.644238	0.78662	1.14216	0.715445	0.928905	0.822197	0.537351	0.466023	0.822197	0.857768	0.323195
CUMC_S19	7.46213	normal	0	0.0808164	0.321793	0.561622	0.481752	0.880544	0.241644	0.441797	0.481752	0.40182	0.281736	2.15308	2.11335	1.87493	1.91467	1.87493	1.95441	2.07362	1	1.59664	1.55689	0.441797	0.36182	0.0808164	0.601528	0.321793	0.241644	0.321793	0.641421	0.641421	0.241644	0.161361	0.40182	0.880544	0.521688	0.721168	0.481752	0.601528	0.880544	0.761025	0.561622	0.601528	0.641421	0.441797	0.6813	0.721168	0.481752
CUMC_S20	8.14019	hiGEP	1	0	0.386428	0.540116	0.386428	0.770214	0.424875	0.463302	0.540116	0.655216	0.463302	1.91779	1.99421	1.84136	1.91779	1.956	1.87958	1.91779	1.19134	1.80314	1.91779	0.923435	0.770214	0.116465	0.463302	0.386428	0.463302	0.347957	0.463302	0.540116	0.386428	0.309462	0.616862	0.923435	0.961702	0.885135	0.885135	1	1.42081	0.808528	1.03829	1.11482	0.808528	0.655216	0.731891	0.846835	0.540116
CUMC_S21	7.67616	hiGEP	1	0	0.347957	0.540116	0.347957	1	0.463302	0.655216	0.693558	0.50171	0.424875	2.10884	2.03242	1.87958	1.99421	1.87958	1.87958	1.956	1.11482	1.87958	1.76486	0.808528	0.731891	0.0388965	0.463302	0.386428	0.424875	0.347957	0.540116	0.540116	0.347957	0.309462	0.386428	0.655216	0.540116	0.578496	0.655216	0.885135	1.15308	0.693558	0.731891	0.846835	0.540116	0.463302	0.731891	0.655216	0.50171
CUMC_S22	6.94845	normal	0	0	0.501759	0.592495	0.501759	0.819005	0.592495	0.637828	0.683144	0.547143	0.501759	1.94879	1.99393	1.90364	1.90364	1.85849	2.12935	2.12935	1.09045	1.94879	2.03907	0.819005	0.547143	0.274474	0.592495	0.456364	0.456364	0.410942	0.637828	0.592495	0.228899	0.228899	0.410942	0.637828	0.547143	0.501759	0.819005	0.773731	1.22607	0.819005	0.819005	1.04525	0.819005	0.637828	0.683144	0.773731	0.501759
CUMC_S23	6.79502	normal	0	0.0673648	0.335091	0.468379	0.401766	0.767627	0.568218	0.63472	0.701188	0.601473	0.43508	1.62996	1.72936	1.59682	1.72936	1.69623	1.69623	1.76256	1	1.56368	1.62996	0.268337	0.201485	0.0337142	0.601473	0.501664	0.401766	0.468379	0.601473	0.63472	0.301725	0.301725	0.568218	0.867242	0.933646	0.800837	0.800837	0.900438	1.16587	0.701188	0.834042	0.966804	0.767627	0.734411	0.667958	0.734411	0.568218
CUMC_S24	6.73142	normal	0	0	0.401877	0.751108	0.551704	0.800913	0.351868	0.551704	0.351868	0.501784	0.251708	2.04343	2.04343	1.94413	2.24199	2.09307	2.14271	2.34126	1.14921	1.64612	1.79511	0.701287	0.501784	0.0505387	0.551704	0.401877	0.351868	0.351868	0.501784	0.551704	0.301814	0.251708	0.451847	0.701287	0.601588	0.800913	0.800913	0.800913	1.29834	0.800913	0.651448	0.850702	0.701287	0.651448	0.651448	0.850702	0.401877
CUMC_S25	7.30583	normal	0	0.0374571	0.2238	0.446214	0.298041	0.778721	0.409203	0.594117	0.631058	0.520186	0.335119	1.84708	1.92068	1.66298	1.69979	1.84708	1.81027	1.99428	1.03688	1.66298	1.69979	0.409203	0.260937	0.0748387	0.520186	0.298041	0.2238	0.409203	0.520186	0.446214	0.186617	0.149436	0.335119	0.594117	0.557164	0.483208	0.594117	0.704908	0.926272	0.667988	0.631058	0.778721	0.594117	0.594117	0.446214	0.483208	0.298041
CUMC_S26	7.09275	normal	0	0.0388965	0.270937	0.578496	0.386428	0.961702	0.463302	0.578496	0.655216	0.540116	0.270937	1.956	1.87958	1.76486	1.99421	1.76486	1.91779	2.03242	1.15308	1.99421	1.99421	0.424875	0.193777	0.116465	0.578496	0.424875	0.386428	0.50171	0.540116	0.616862	0.424875	0.347957	0.540116	0.885135	0.885135	0.961702	0.770214	0.961702	1.38258	1.11482	1.11482	1.22959	0.731891	0.655216	0.693558	0.808528	0.770214
CUMC_S27	5.19198	normal	0	0	0.424875	0.655216	0.540116	0.808528	0.540116	0.578496	0.616862	0.616862	0.50171	1.76486	1.76486	1.80314	1.956	1.72664	2.07063	1.99421	1.11482	1.6502	1.72664	1	0.808528	0.15517	0.50171	0.50171	0.424875	0.50171	0.770214	0.731891	0.386428	0.386428	0.50171	0.731891	0.616862	0.616862	0.770214	1.03829	1.26784	0.808528	0.808528	0.923435	0.578496	0.463302	0.846835	0.885135	0.463302
CUMC_S28	6.61277	normal	0	0	0.251678	0.543338	0.418491	0.751071	0.376833	0.543338	0.501734	0.584914	0.418491	2.11824	2.03546	1.95269	2.07685	1.8699	2.07685	2.07685	1.20726	1.8699	1.78706	0.668019	0.335148	0.0421349	0.584914	0.293431	0.335148	0.293431	0.501734	0.543338	0.12615	0.12615	0.335148	0.709551	0.543338	0.501734	0.626474	0.668019	0.958513	0.709551	0.875571	1	0.626474	0.584914	0.460124	0.543338	0.460124
CUMC_S29	6.58278	normal	0	0.0977128	0.324321	0.485549	0.356597	0.742975	0.517755	0.678669	0.710825	0.517755	0.292025	1.70589	1.80215	1.4493	1.67382	1.57761	1.60968	1.64175	1.06419	1.41722	1.38514	0.549966	0.324321	0.130194	0.517755	0.421101	0.453331	0.388857	0.646505	0.646505	0.388857	0.324321	0.453331	0.839392	0.871521	0.742975	0.549966	0.807258	1.03212	0.742975	0.839392	0.871521	0.678669	0.678669	0.775119	0.742975	0.453331
CUMC_S30	7.22836	normal	0	0	0.301725	0.568218	0.43508	0.800837	0.43508	0.63472	0.701188	0.468379	0.501664	1.76256	1.82883	1.66309	1.62996	1.76256	1.72936	1.82883	0.966804	1.76256	1.82883	0.568218	0.335091	0	0.501664	0.368437	0.401766	0.368437	0.468379	0.534952	0.301725	0.201485	0.501664	0.834042	0.834042	0.900438	0.734411	0.933646	1.1327	0.800837	0.867242	0.933646	0.63472	0.601473	0.867242	0.734411	0.468379
CUMC_S31	9.76373	hiGEP	1	0.0561447	0.223848	0.557273	0.223848	0.723453	0.335209	0.335209	0.612694	0.390791	0.390791	2.54503	2.37963	2.26935	2.60016	2.10392	2.32449	2.65528	1.38664	1.77293	1.82809	0.834122	0.834122	0.279569	0.668087	0.446322	0.279569	0.335209	0.50181	0.557273	0.557273	0.335209	0.279569	0.778797	0.834122	0.778797	0.612694	0.834122	1.16576	0.889429	0.944694	1.05529	0.557273	0.50181	0.834122	0.723453	0.279569
CUMC_S32	7.68795	hiGEP	1	0	0.301814	0.601588	0.351868	0.850702	0.501784	0.501784	0.501784	0.501784	0.301814	2.34126	2.49016	2.19235	2.53979	2.04343	2.19235	2.49016	1.19893	2.09307	1.99378	0.301814	0.201521	0.100982	0.651448	0.451847	0.451847	0.351868	0.501784	0.351868	0.301814	0.251708	0.601588	0.651448	0.701287	0.800913	0.601588	0.900479	1.04977	0.701287	0.900479	1.04977	0.701287	0.701287	0.501784	0.601588	0.351868
CUMC_S33	8.23467	hiGEP	1	0	0.287495	0.668052	0.335178	0.762959	0.382819	0.525551	0.525551	0.573073	0.382819	2.13571	2.18299	1.99386	2.3721	1.75733	2.13571	2.41938	1.18947	1.85198	1.89928	0.905215	0.762959	0	0.430424	0.239762	0.287495	0.382819	0.382819	0.525551	0.382819	0.239762	0.335178	0.715513	0.81039	0.715513	0.81039	1.18947	1.47347	1.0474	0.905215	0.952591	0.715513	0.620573	0.668052	0.620573	0.477996
CUMC_S34	8.90065	hiGEP	1	0.0808164	0.36182	0.561622	0.40182	0.721168	0.36182	0.441797	0.281736	0.441797	0.441797	1.7159	1.67615	1.59664	1.87493	1.47738	1.83519	1.87493	1.15919	1.91467	1.75564	0.840713	0.840713	0.0808164	0.6813	0.481752	0.561622	0.641421	0.840713	0.800873	0.36182	0.281736	0.481752	1.0796	0.721168	0.920372	1.23876	1.27854	1.55689	1.0796	1.39785	1.39785	0.840713	0.761025	0.721168	0.761025	0.521688
CUMC_S35	8.47747	hiGEP	1	0	0.175356	0.52346	0.349661	0.566852	0.349661	0.262581	0.52346	0.480039	0.30614	1.994	2.12355	1.73481	2.16673	1.86444	2.03719	2.20991	1	1.69161	1.69161	0.349661	0.218979	0	0.52346	0.393148	0.480039	0.218979	0.610225	0.52346	0.349661	0.175356	0.393148	0.82687	0.913451	1.21625	1	1.08652	1.38916	0.913451	1.30272	1.34594	0.696922	0.610225	0.82687	0.870165	0.696922
CUMC_S36	8.22513	hiGEP	1	0	0.2238	0.409203	0.298041	0.741818	0.409203	0.520186	0.631058	0.483208	0.335119	1.7366	1.66298	1.66298	1.88388	1.7366	1.92068	1.84708	1.29477	1.77341	1.77341	0.446214	0.2238	0.11216	0.483208	0.372172	0.520186	0.409203	0.667988	0.704908	0.446214	0.372172	0.409203	0.889386	1.18426	0.926272	1.03688	1.18426	1.51572	1.4789	1.03688	1.11057	0.704908	0.631058	1.03688	1	0.260937
CUMC_S37	6.77039	normal	0	0	0.277558	0.518888	0.415564	0.897008	0.346601	0.587724	0.587724	0.622121	0.381092	1.78879	1.78879	1.78879	1.89161	1.96014	1.78879	1.92587	1.03434	1.61735	1.75446	0.793974	0.587724	0.0348758	0.587724	0.381092	0.381092	0.346601	0.518888	0.553318	0.312091	0.242999	0.553318	0.759618	0.690885	0.759618	0.725255	0.759618	1.24018	0.656507	1.13727	1.20588	0.587724	0.553318	0.622121	0.759618	0.381092
CUMC_S38	6.91862	normal	0	0	0.251648	0.466023	0.394647	0.78662	0.430343	0.60862	0.644238	0.501687	0.287435	1.7814	1.95886	1.74584	1.7814	1.7814	1.81689	1.92337	0.928905	1.56835	1.71035	0.644238	0.501687	0.0361204	0.466023	0.394647	0.501687	0.537351	0.60862	0.679846	0.430343	0.394647	0.430343	0.822197	0.822197	0.928905	0.751036	0.928905	1.28427	0.78662	0.893333	1.07107	0.679846	0.60862	0.893333	1	0.430343
CUMC_S39	7.61979	hiGEP	1	0.0918175	0.410942	0.547143	0.410942	0.819005	0.547143	0.819005	0.864267	0.456364	0.320001	1.94879	2.12935	1.85849	2.08421	1.90364	2.12935	2.21963	1.04525	1.63266	1.5875	0.864267	0.547143	0.183244	0.501759	0.456364	0.410942	0.365489	0.547143	0.592495	0.320001	0.274474	0.365489	0.773731	1	0.90952	0.819005	1.09045	1.45199	1	1.27126	1.45199	0.728444	0.683144	0.819005	0.864267	0.501759
CUMC_S40	5.71312	normal	0	0	0.382819	0.715513	0.477996	0.620573	0.430424	0.525551	0.620573	0.430424	0.335178	2.08843	2.18299	1.94657	1.94657	1.89928	2.08843	2.27755	1.14211	1.75733	1.61542	1.14211	1	0.0481355	0.525551	0.382819	0.287495	0.335178	0.382819	0.430424	0.668052	0.335178	0.287495	0.81039	0.668052	0.525551	0.905215	0.857808	1.37882	1.0474	0.905215	1	0.573073	0.620573	0.525551	0.573073	0.477996
CUMC_S41	6.92675	normal	0	0	0.193777	0.463302	0.270937	0.731891	0.50171	0.693558	0.616862	0.424875	0.193777	1.84136	1.84136	1.61197	1.91779	1.68842	1.87958	1.84136	1.15308	1.49728	1.45905	0.540116	0.347957	0.116465	0.50171	0.463302	0.463302	0.386428	0.731891	0.731891	0.347957	0.347957	0.386428	0.731891	0.846835	0.770214	0.885135	0.961702	1.11482	0.808528	0.961702	1.15308	0.693558	0.731891	0.770214	0.731891	0.731891
CUMC_S42	7.69548	hiGEP	1	0.0348758	0.208411	0.45002	0.277558	0.725255	0.45002	0.518888	0.656507	0.48446	0.277558	1.72018	1.82307	1.61735	1.82307	1.75446	1.72018	1.78879	1.17158	1.68591	1.78879	0.45002	0.208411	0.0696845	0.45002	0.45002	0.415564	0.381092	0.690885	0.690885	0.346601	0.242999	0.518888	0.965661	0.965661	0.897008	0.690885	1	1.24018	0.897008	0.931358	1.03434	0.897008	0.793974	0.793974	0.793974	1.03434
CUMC_S43	7.54903	hiGEP	1	0.040451	0.40182	0.641421	0.561622	0.721168	0.721168	0.800873	0.920372	0.641421	0.441797	1.83519	1.75564	1.7159	1.95441	1.87493	1.95441	1.87493	1.15919	1.67615	1.67615	0.800873	0.601528	0.161361	0.441797	0.36182	0.321793	0.40182	0.561622	0.641421	0.321793	0.241644	0.40182	0.521688	0.601528	0.601528	0.521688	0.800873	0.960172	0.641421	0.761025	0.960172	0.641421	0.6813	0.561622	0.6813	0.441797
CUMC_S44	7.22057	normal	0	0.0388965	0.270937	0.578496	0.347957	0.808528	0.386428	0.50171	0.578496	0.463302	0.23238	1.956	2.10884	1.76486	1.956	2.03242	1.99421	1.956	1.03829	1.80314	1.76486	0.386428	0.15517	0.0388965	0.386428	0.347957	0.386428	0.347957	0.578496	0.616862	0.270937	0.23238	0.424875	0.808528	0.731891	0.693558	0.616862	0.923435	1.30609	0.770214	0.885135	0.923435	0.693558	0.616862	0.616862	0.693558	0.616862
CUMC_S45	6.68575	normal	0	0	0.309462	0.463302	0.386428	0.693558	0.309462	0.424875	0.578496	0.540116	0.309462	2.07063	1.91779	1.80314	1.84136	1.6502	1.84136	1.84136	1.07654	1.45905	1.34434	0.885135	0.655216	0.0777128	0.578496	0.309462	0.270937	0.309462	0.463302	0.50171	0.116465	0.15517	0.578496	0.731891	0.540116	0.655216	0.578496	0.616862	0.885135	0.731891	0.885135	0.731891	0.578496	0.463302	0.808528	0.923435	0.309462
CUMC_S46	7.09088	normal	0	0.0361204	0.287435	0.394647	0.251648	0.893333	0.358931	0.572991	0.60862	0.466023	0.394647	1.92337	1.95886	1.92337	2.02983	1.74584	1.88788	1.85239	1	1.85239	1.88788	0.430343	0.215832	0	0.394647	0.394647	0.323195	0.323195	0.679846	0.537351	0.287435	0.144111	0.394647	0.644238	0.537351	0.572991	0.679846	0.78662	1.17769	0.679846	0.679846	0.751036	0.572991	0.537351	0.60862	0.60862	0.323195
CUMC_S47	8.87577	hiGEP	1	0	0.179967	0.394647	0.251648	0.822197	0.537351	0.644238	0.60862	0.394647	0.287435	1.99435	1.95886	1.7814	1.88788	1.81689	1.7814	1.85239	1.07107	1.63935	1.63935	0.394647	0.215832	0.0721697	0.572991	0.323195	0.323195	0.251648	0.501687	0.358931	0.323195	0.251648	0.323195	0.822197	0.857768	0.928905	0.928905	1.03556	1.39081	1.24874	0.857768	1.07107	0.60862	0.537351	0.893333	0.857768	0.287435
CUMC_S48	8.56015	hiGEP	1	0	0.335091	0.43508	0.301725	0.701188	0.43508	0.501664	0.667958	0.568218	0.468379	1.76256	1.76256	1.59682	1.82883	1.76256	1.66309	1.69623	0.834042	1.33166	1.2985	0.43508	0.167994	0.0673648	0.401766	0.234925	0.201485	0.234925	0.335091	0.335091	0.167994	0.167994	0.335091	0.701188	0.63472	0.701188	0.534952	0.701188	1	0.667958	0.601473	0.734411	0.468379	0.401766	0.601473	0.568218	0.201485
CUMC_S49	7.64005	hiGEP	1	0	0.381092	0.587724	0.415564	0.897008	0.415564	0.553318	0.48446	0.518888	0.346601	1.78879	1.89161	1.68591	1.78879	1.61735	1.78879	1.82307	1.06862	1.72018	1.78879	0.587724	0.48446	0.0696845	0.518888	0.415564	0.312091	0.346601	0.656507	0.587724	0.346601	0.381092	0.381092	0.622121	0.381092	0.48446	0.553318	0.725255	1.06862	0.587724	0.793974	0.725255	0.725255	0.587724	0.622121	0.656507	0.312091
CUMC_S50	7.16694	normal	0	0.0316085	0.314222	0.595218	0.532837	0.813277	0.657552	0.688709	0.813277	0.626389	0.439222	1.68388	1.71495	1.62174	1.68388	1.74608	1.55959	1.55959	1	1.55959	1.68388	0.626389	0.532837	0.126133	0.345495	0.282932	0.314222	0.501642	0.688709	0.751004	0.345495	0.188927	0.532837	0.875532	0.782143	0.782143	0.813277	0.937794	1.15552	0.751004	0.968877	1.09332	0.657552	0.595218	0.782143	0.719859	0.532837
CUMC_S51	8.05336	hiGEP	1	0.0651956	0.292025	0.517755	0.421101	0.678669	0.485549	0.549966	0.678669	0.614334	0.324321	1.64175	1.64175	1.60968	1.64175	1.64175	1.57761	1.57761	0.935787	1.54553	1.57761	0.710825	0.646505	0.0651956	0.324321	0.388857	0.453331	0.388857	0.485549	0.549966	0.421101	0.324321	0.549966	0.775119	0.839392	0.839392	0.871521	1.03212	1.35306	0.903646	1	1.22471	0.775119	0.742975	0.742975	0.710825	0.678669
CUMC_S52	7.12989	normal	0	0	0.282932	0.532837	0.407993	0.782143	0.532837	0.626389	0.719859	0.470438	0.407993	1.71495	1.77715	1.59067	1.74608	1.65281	1.62174	1.65281	1.03112	1.49744	1.49744	0.501642	0.314222	0.0316085	0.407993	0.282932	0.282932	0.376751	0.564039	0.564039	0.188927	0.157515	0.470438	0.626389	0.532837	0.564039	0.564039	0.782143	0.968877	0.688709	0.782143	0.937794	0.626389	0.564039	0.501642	0.564039	0.376751
CUMC_S53	6.93647	normal	0	0.0673648	0.301725	0.401766	0.401766	0.701188	0.568218	0.601473	0.800837	0.501664	0.368437	1.59682	1.62996	1.62996	1.69623	1.59682	1.69623	1.69623	1.23219	1.99447	2.0276	0.368437	0.234925	0.0673648	0.534952	0.368437	0.368437	0.301725	0.601473	0.534952	0.268337	0.201485	0.501664	0.767627	0.667958	0.734411	0.667958	0.933646	1.1327	0.834042	0.834042	0.867242	0.63472	0.601473	0.667958	0.734411	0.601473
CUMC_S54	7.56228	hiGEP	1	0.0306513	0.365378	0.395677	0.365378	0.728346	0.516758	0.577257	0.667929	0.547018	0.335063	1.54267	1.63307	1.51254	1.57281	1.57281	1.57281	1.60294	1.0603	1.6632	1.72346	0.607488	0.425964	0.0918006	0.577257	0.395677	0.365378	0.365378	0.577257	0.547018	0.365378	0.274387	0.607488	0.849118	0.78874	0.78874	0.637712	0.849118	1.0603	0.78874	0.818931	0.849118	0.758545	0.667929	0.818931	0.78874	0.728346
CUMC_S55	7.84679	hiGEP	1	0	0.239762	0.477996	0.287495	0.857808	0.382819	0.477996	0.762959	0.525551	0.430424	2.41938	2.27755	2.08843	2.32483	2.08843	2.08843	2.46665	1.23682	1.89928	1.89928	0.382819	0.287495	0.0961818	0.477996	0.287495	0.335178	0.287495	0.477996	0.573073	0.191948	0.144128	0.382819	0.668052	0.525551	0.620573	0.715513	0.857808	1.14211	0.715513	0.905215	0.857808	0.715513	0.762959	0.335178	0.382819	0.525551
CUMC_S56	8.47037	hiGEP	1	0.0326274	0.22737	0.388857	0.292025	0.549966	0.646505	0.646505	0.775119	0.678669	0.421101	1.64175	1.60968	1.4493	1.77009	1.54553	1.48138	1.54553	1.09632	1.22471	1.22471	0.453331	0.324321	0.0977128	0.453331	0.485549	0.549966	0.388857	0.710825	0.710825	0.421101	0.324321	0.517755	0.710825	1.06419	0.903646	0.935787	1.06419	1.38514	0.839392	1	1.16052	0.807258	0.839392	0.710825	0.742975	0.903646
CUMC_S57	7.27208	normal	0	0	0.335209	0.50181	0.335209	1	0.279569	0.390791	0.446322	0.50181	0.50181	2.82066	2.54503	2.43476	2.54503	2.04877	2.26935	2.65528	1.11052	2.32449	2.15907	0.668087	0.557273	0	0.446322	0.223848	0.223848	0.390791	0.557273	0.50181	0.168085	0.0561447	0.390791	0.889429	0.668087	0.778797	0.446322	0.668087	1.11052	0.944694	0.778797	0.668087	0.557273	0.390791	0.944694	0.944694	0.335209
CUMC_S58	7.80127	hiGEP	1	0	0.183244	0.456364	0.320001	0.773731	0.501759	0.547143	0.592495	0.547143	0.320001	2.12935	1.99393	2.08421	2.35502	1.94879	2.08421	2.21963	1.13566	1.76814	1.90364	0.365489	0.183244	0	0.547143	0.320001	0.320001	0.410942	0.547143	0.501759	0.183244	0.183244	0.365489	0.728444	0.592495	0.90952	0.637828	0.728444	1.04525	0.90952	0.773731	0.864267	0.819005	0.683144	0.683144	0.90952	0.547143
CUMC_S64	7.2845	normal	0	0	0.472452	0.707182	0.413674	0.824368	0.707182	0.765787	0.824368	0.589891	0.413674	2.86911	2.63567	2.51894	2.69403	2.63567	2.57731	2.7524	1.35089	1.64306	1.70148	0.531195	0.413674	0.0594414	0.589891	0.354843	0.236976	0.531195	0.531195	0.531195	0.177945	0.177945	0.177945	0.589891	0.589891	0.589891	0.531195	0.882929	1.29244	0.707182	0.707182	0.824368	0.648552	0.531195	0.589891	0.707182	0.29595
CUMC_S60	5.36144	normal	0	0.100964	0.234925	0.43508	0.301725	0.834042	0.63472	0.701188	0.701188	0.534952	0.401766	1.59682	1.82883	1.59682	1.7957	1.66309	1.72936	1.89509	1.1327	1.49739	1.4311	0.401766	0.134524	0.100964	0.601473	0.43508	0.468379	0.335091	0.568218	0.568218	0.301725	0.167994	0.568218	0.63472	0.867242	0.63472	0.63472	0.767627	1.1327	0.667958	0.834042	1.03319	0.701188	0.734411	0.601473	0.601473	0.501664
CUMC_S65	7.47083	NA	0	0	0.279569	0.612694	0.446322	0.723453	0.50181	0.668087	0.778797	0.778797	0.612694	2.9309	2.71041	2.54503	2.54503	2.4899	2.4899	2.60016	1.38664	1.77293	1.77293	0.390791	0.223848	0	0.557273	0.279569	0.446322	0.223848	0.446322	0.446322	0.168085	0.0561447	0.279569	0.889429	0.50181	0.778797	0.834122	1	1.38664	0.778797	0.889429	0.834122	0.889429	0.723453	0.612694	0.723453	0.223848
CUMC_S59	8.00192	hiGEP	1	0	0.468379	0.568218	0.501664	0.734411	0.568218	0.468379	0.63472	0.501664	0.43508	1.59682	1.76256	1.59682	1.7957	1.82883	1.69623	1.69623	1.1327	1.53054	1.62996	0.63472	0.468379	0.167994	0.501664	0.43508	0.401766	0.401766	0.63472	0.667958	0.335091	0.167994	0.335091	0.966804	0.800837	0.900438	0.800837	0.933646	1.26535	0.933646	0.966804	1	0.734411	0.701188	0.800837	0.800837	0.867242
CUMC_S62	6.6691	normal	0	0	0.223848	0.557273	0.446322	0.557273	0.557273	0.50181	0.668087	0.668087	0.390791	2.32449	2.10392	2.21421	2.32449	2.04877	2.15907	2.4899	1.27622	1.82809	1.66258	0.612694	0.50181	0	0.446322	0.446322	0.446322	0.446322	0.50181	0.50181	0.390791	0.279569	0.390791	0.834122	0.889429	0.668087	0.723453	0.834122	1.33143	0.723453	0.944694	1.16576	0.889429	0.889429	0.723453	0.668087	0.168085
CUMC_S61	7.71125	hiGEP	1	0	0.376924	0.688875	0.439409	0.937845	0.439409	0.376924	0.688875	0.376924	0.314372	2.73763	2.86163	2.55162	2.86163	2.42761	2.61363	2.98562	1.43488	1.86933	1.80728	0.813394	0.62657	0.12617	0.439409	0.251739	0.376924	0.314372	0.376924	0.439409	0.314372	0.251739	0.189034	0.688875	0.376924	0.501846	0.564229	0.751148	1.12432	0.62657	0.751148	1	0.62657	0.62657	0.314372	0.439409	0.314372
CUMC_S63	8.07158	hiGEP	1	0	0.262581	0.52346	0.349661	0.610225	0.566852	0.393148	0.610225	0.610225	0.349661	1.95082	1.82125	1.82125	1.86444	1.86444	1.90763	1.994	1.08652	1.64841	1.73481	0.74025	0.393148	0	0.480039	0.349661	0.436607	0.393148	0.566852	0.566852	0.30614	0.218979	0.349661	0.870165	0.913451	0.956711	0.913451	1	1.38916	0.913451	1.21625	1.34594	0.783566	0.783566	0.696922	0.74025	0.393148
[truncated: 14 more columns]
