# Supplementary material for: Progranulin mediates immune evasion of pancreatic ductal adenocarcinoma through regulation of MHCI expression
Source: Nat Commun. 2022 Jan 10;13:156. doi: 10.1038/s41467-021-27088-9 (PMC8748938; doi:10.1038/s41467-021-27088-9)
Supplement: Supplementary file 6 — Supplementary Data 3 [file 41467_2021_27088_MOESM6_ESM.xlsx]

## Sheet: 5a_Epithelium
	logFC	logCPM	PValue	FDR
1/2-SBSRNA4	0.0155871	0.541459	1	1
61E3.4	0.0124676	1.5314	1	1
A1BG	-0.899958	-0.437533	0.374911	0.756331
A1CF	-0.0673266	5.79017	0.897016	0.976953
A2LD1	-0.99891	3.04587	0.0234279	0.264497
A2M	-0.684101	6.86739	0.0420428	0.330428
A2ML1	1.33006	4.79464	0.147009	0.540045
A2MP1	-0.0897423	-0.683501	1	1
A4GALT	-0.203844	2.7978	0.798388	0.94864
A4GNT	-0.48991	3.55106	0.600947	0.874836
AAA1	0.498927	2.55675	0.489535	0.821237
AAAS	-0.362319	4.21097	0.378056	0.75865
AACS	0.409615	3.84503	0.317012	0.709195
AADAC	0.763483	3.98829	0.265283	0.665494
AADAT	0.00240727	3.21574	0.992376	1
AAGAB	0.0755506	4.9638	0.830942	0.956852
AAK1	-0.143188	7.22962	0.550042	0.851836
AAMP	-0.0517636	4.52157	0.815725	0.954307
AARS	0.15339	6.64309	0.535945	0.845605
AARS2	0.46486	2.34365	0.413759	0.779581
AARSD1	1.67218	3.39656	0.00992502	0.190178
AASDH	-0.0153671	4.22209	0.927206	0.985006
AASDHPPT	-0.226258	5.8279	0.406899	0.775001
AASS	-0.325158	4.36686	0.460892	0.808187
AATF	-0.100692	6.27274	0.611539	0.879761
AATK	0.829949	1.1411	0.276676	0.673851
ABAT	-0.334987	4.7585	0.435999	0.793591
ABCA1	-0.110694	6.11616	0.684803	0.908865
ABCA10	-0.20412	2.08534	0.720982	0.925035
ABCA11P	0.97111	2.68894	0.0387058	0.31979
ABCA12	-0.146625	6.24415	0.747415	0.932518
ABCA13	0.753314	5.66717	0.134667	0.522813
ABCA2	-0.00230385	4.29235	0.983421	1
ABCA3	0.765233	3.91152	0.161862	0.558105
ABCA5	0.0901507	4.66711	0.791977	0.946343
ABCA6	0.633694	3.16785	0.300009	0.695768
ABCA7	-0.172197	2.8554	0.745634	0.931735
ABCA8	-1.31655	2.1974	0.0676871	0.398338
ABCA9	0.266881	2.09585	0.752324	0.932988
ABCB1	-1.12169	3.54947	0.190887	0.592535
ABCB10	-0.223981	5.0734	0.404653	0.773972
ABCB11	1.16831	1.16046	0.149739	0.543672
ABCB4	-1.45756	1.72235	0.117935	0.495524
ABCB6	-1.53166	3.68282	0.0189559	0.247374
ABCB7	-0.129906	4.72151	0.693988	0.91329
ABCB8	1.27819	2.24857	0.0463053	0.342335
ABCB9	1.10918	1.36135	0.102199	0.464754
ABCC1	0.224171	6.14987	0.41795	0.783029
ABCC10	0.908667	3.20921	0.0748883	0.41528
ABCC2	-3.87573	2.64417	0.000654643	0.0608766
ABCC3	0.726991	8.08057	0.00907042	0.183257
ABCC4	-0.715479	5.01252	0.0717879	0.408162
ABCC5	0.0016004	4.51684	0.987092	1
ABCC6	0.641459	0.922967	0.408074	0.776004
ABCC8	0.379514	2.47302	0.705642	0.919392
ABCC9	-0.0546089	4.08918	0.930145	0.98522
ABCD1	0.842769	2.51441	0.187552	0.589308
ABCD2	-0.364368	-0.505133	0.783188	0.943824
ABCD3	-0.0420092	6.33779	0.832517	0.957138
ABCD4	-0.0936418	3.94227	0.811264	0.953288
ABCE1	-0.752928	7.0473	0.000299044	0.0527655
ABCF1	0.0804018	5.86571	0.763578	0.937488
ABCF2	-0.0490133	5.3393	0.841048	0.960775
ABCF3	0.367751	3.84373	0.327406	0.716195
ABCG1	0.254387	3.99178	0.581271	0.865222
ABCG2	-1.62886	3.12223	0.05376	0.364589
ABCG5	-1.01641	0.502948	0.232021	0.632014
ABHD10	0.186585	5.69466	0.510206	0.832009
ABHD11	0.432212	3.83598	0.319966	0.710387
ABHD12	-0.584813	4.72196	0.111097	0.482493
ABHD12B	-3.60326	0.795574	0.00196255	0.0998265
ABHD13	-0.204661	5.36219	0.460041	0.808187
ABHD14A	0.714475	2.31758	0.195468	0.59695
ABHD14B	0.0205032	5.62681	0.961275	0.994345
ABHD15	0.583552	4.10489	0.151115	0.545186
ABHD16A	0.105165	3.84257	0.807615	0.951774
ABHD2	0.769689	10.8381	0.00305649	0.119245
ABHD3	-0.0844195	5.85295	0.804772	0.950573
ABHD4	0.118402	5.42351	0.666775	0.901088
ABHD5	-0.280273	5.20156	0.331291	0.718888
ABHD6	-0.327086	2.85841	0.509569	0.83149
ABHD8	0.057014	-0.0417347	0.957418	0.993177
ABI1	-0.213415	7.7659	0.287704	0.685276
ABI2	-0.289909	7.17011	0.189464	0.591026
ABI3	-0.310813	0.88555	0.750765	0.93278
ABI3BP	-0.553501	5.94952	0.233407	0.633426
ABL1	0.608323	5.47319	0.0509586	0.356464
ABL2	0.208185	6.0198	0.459081	0.808187
ABLIM1	0.225576	8.97038	0.268644	0.668807
ABLIM2	0.543035	3.54635	0.255839	0.657614
ABLIM3	0.2924	5.55025	0.408704	0.776117
ABO	0.304388	4.14911	0.547967	0.850892
ABP1	0.85325	6.33437	0.0404016	0.325688
ABR	0.0933183	6.22918	0.733	0.928704
ABRA	0.549498	1.18665	0.571657	0.862271
ABT1	-0.0459555	3.25722	0.92443	0.983939
ABTB1	1.26904	2.70697	0.0377383	0.318743
ABTB2	0.271199	3.908	0.527734	0.841456
ACAA1	-0.41871	3.32477	0.271994	0.670629
ACAA2	-0.791865	6.41395	0.0107125	0.19381
ACACA	0.234844	6.96832	0.255365	0.657556
ACACB	0.469063	4.22694	0.350918	0.735534
ACAD10	-0.242344	2.69823	0.626584	0.88646
ACAD11	0.411976	0.536657	0.744469	0.931659
ACAD8	0.306422	4.31933	0.434055	0.792034
ACAD9	0.0478938	3.76058	0.919682	0.982893
ACADL	-1.42987	1.19562	0.167357	0.566191
ACADM	-0.20409	6.2669	0.434148	0.792034
ACADS	0.900108	1.58056	0.158384	0.553306
ACADSB	-0.252627	5.70516	0.46163	0.808373
ACADVL	0.374866	5.71088	0.185614	0.588209
ACAN	-1.66752	-0.367351	0.07766	0.420124
ACAP1	0.84902	0.360597	0.333057	0.720364
ACAP2	0.0199621	7.33212	0.885428	0.973507
ACAP3	0.112281	0.946941	0.906191	0.980034
ACAT1	-0.367894	4.17922	0.438552	0.795217
ACAT2	0.290942	4.11226	0.496059	0.824204
ACBD3	0.217229	7.78809	0.208956	0.610532
ACBD4	0.363001	1.76119	0.668879	0.901172
ACBD5	-0.197852	7.72943	0.357019	0.741178
ACBD6	0.133208	3.82586	0.714316	0.921747
ACBD7	-1.2279	2.03042	0.0759267	0.416837
ACCN2	1.00572	2.3724	0.239825	0.639565
ACCS	0.28529	2.12801	0.69405	0.913296
ACD	-0.481341	2.90638	0.377186	0.758153
ACE	1.14253	3.9657	0.00654401	0.160857
ACE2	-0.6811	5.42249	0.270241	0.669339
ACER2	-0.152892	5.85666	0.744772	0.931659
ACER3	0.0951858	5.9314	0.714192	0.921671
ACHE	-0.591835	2.10347	0.405453	0.774412
ACIN1	0.0219694	6.0659	0.917618	0.982893
ACLY	0.118393	6.97544	0.577158	0.863856
ACMSD	-1.37687	1.23683	0.103596	0.467107
ACN9	-0.842871	3.92156	0.0537892	0.364589
ACO1	0.048976	6.65513	0.837159	0.958948
ACO2	0.873708	4.36285	0.0121465	0.203105
ACOT1	0.375787	0.312282	0.58717	0.868282
ACOT11	1.32541	3.11688	0.00235553	0.105049
ACOT13	-0.172395	5.88792	0.541448	0.847694
ACOT2	-0.328812	1.9698	0.450185	0.80406
ACOT4	0.373218	1.86336	0.600952	0.874836
ACOT7	0.161996	4.65716	0.745202	0.931659
ACOT8	-0.442298	1.90662	0.429642	0.789255
ACOT9	0.459963	3.60279	0.242181	0.64194
ACOX1	0.277763	7.80071	0.120534	0.500398
ACOX2	0.681254	2.08575	0.478162	0.815137
ACOX3	1.07622	3.03155	0.0370509	0.316465
ACP1	-0.152975	6.10439	0.481389	0.816553
ACP2	0.363848	3.8562	0.361978	0.745268
ACP5	-0.114753	2.1409	0.824687	0.955331
ACP6	0.247297	4.43329	0.539311	0.847354
ACPL2	0.52464	3.51582	0.177243	0.578374
ACPP	1.4083	4.09861	0.0114313	0.198904
ACRBP	-0.188316	0.596666	0.850488	0.963265
ACRC	-0.685095	1.57386	0.504866	0.829389
ACSF2	0.928948	2.90271	0.0699878	0.404442
ACSF3	-0.763357	2.31611	0.168294	0.566777
ACSL1	-0.319291	5.54179	0.27698	0.673972
ACSL3	-0.147732	7.85701	0.403061	0.772459
ACSL4	0.101189	7.13217	0.604316	0.876405
ACSL5	0.170191	8.37564	0.520675	0.837341
ACSL6	0.921307	0.589942	0.38629	0.763566
ACSM3	0.0157636	4.32728	0.982426	0.999809
ACSS1	-0.0128459	3.83064	0.967418	0.996434
ACSS2	-0.10924	4.60032	0.749224	0.932518
ACSS3	-0.966346	0.942169	0.181835	0.584631
ACTA2	-0.137421	6.19464	0.653092	0.894576
ACTB	0.215301	10.5127	0.165403	0.563289
ACTBL2	2.44472	2.2425	0.0179745	0.242367
ACTG1	0.0724283	10.6587	0.695323	0.914371
ACTG2	2.22798	2.32789	0.00395369	0.131081
ACTL6A	-0.352537	6.0211	0.149593	0.543512
ACTN1	0.105971	7.29232	0.587467	0.868282
ACTN4	0.230094	9.46997	0.31443	0.707667
ACTR10	-0.166859	5.4643	0.548863	0.851227
ACTR1A	0.147426	5.79886	0.541863	0.847694
ACTR1B	0.267151	5.41422	0.314945	0.707799
ACTR2	-0.0451199	9.36245	0.755167	0.934407
ACTR3	-0.046619	9.08514	0.773639	0.94062
ACTR3B	0.821776	2.88435	0.115671	0.492044
ACTR3C	0.287769	2.08658	0.578393	0.863856
ACTR5	0.823141	2.07931	0.153669	0.548263
ACTR6	-0.483605	3.94921	0.207496	0.609388
ACTR8	-0.261242	4.26845	0.408491	0.776117
ACVR1	-0.0350244	5.81554	0.883542	0.973488
ACVR1B	0.0933285	7.52311	0.739311	0.930202
ACVR1C	-1.13927	3.4689	0.0525346	0.360053
ACVR2A	-0.11898	6.0541	0.61541	0.882062
ACVR2B	-0.0884317	4.83166	0.81304	0.953651
ACVRL1	1.01027	2.19293	0.167869	0.566445
ACY3	-0.286483	1.49951	0.711004	0.921141
ACYP1	-0.416223	3.21851	0.326311	0.714805
ACYP2	-0.811328	3.17273	0.115705	0.492044
ADA	0.00245275	2.12588	0.994843	1
ADAL	0.048207	3.11749	0.941781	0.988031
ADAM1	0.365965	0.989387	0.655419	0.89565
ADAM10	0.10946	8.60248	0.546872	0.850257
ADAM12	0.565197	4.31932	0.302505	0.697235
ADAM15	0.877617	5.65517	0.00649353	0.160523
ADAM17	0.379113	6.53161	0.12922	0.515682
ADAM19	-1.08352	4.50274	0.0397102	0.323444
ADAM20	-0.746996	0.344922	0.398925	0.770753
ADAM22	0.675841	4.04257	0.0857322	0.434834
ADAM23	0.167925	1.94134	0.844827	0.962081
ADAM28	0.176472	7.56396	0.613612	0.881329
ADAM32	-1.36568	2.1144	0.0561854	0.372115
ADAM33	-1.83069	-0.0153743	0.0574768	0.375497
ADAM8	0.484433	3.93879	0.35539	0.740136
ADAM9	0.102558	9.73259	0.662827	0.898576
ADAMDEC1	-2.68804	1.39153	0.00643256	0.16008
ADAMTS1	0.35795	4.65072	0.632762	0.888729
ADAMTS10	-0.963453	-0.120667	0.578141	0.863856
ADAMTS12	-0.269485	3.95647	0.54441	0.848223
ADAMTS14	0.09718	0.638158	0.919649	0.982893
ADAMTS15	-1.57047	1.10277	0.090461	0.443831
ADAMTS16	0.217663	0.791852	0.855311	0.965171
ADAMTS17	0.932797	1.58534	0.23632	0.636733
ADAMTS18	-4.16124	-0.0849008	0.000186913	0.0444155
ADAMTS2	1.43314	4.23314	0.00482163	0.140803
ADAMTS3	-1.18496	0.303478	0.191493	0.593091
ADAMTS4	-1.7756	1.45968	0.0363335	0.314111
ADAMTS5	-2.10858	2.52553	0.00448231	0.136449
ADAMTS6	-1.06973	4.36618	0.0203091	0.254163
ADAMTS7	0.244376	1.29536	0.806851	0.951405
ADAMTS8	-1.96704	-0.285907	0.0686307	0.40061
ADAMTS9	-0.145027	5.2982	0.748022	0.932518
ADAMTS9-AS1	-1.53324	1.861	0.076066	0.416919
ADAMTS9-AS2	-1.39195	0.316866	0.0931133	0.447318
ADAMTSL1	-2.52281	0.40539	0.00724763	0.169731
ADAMTSL2	-0.162313	0.541067	0.847542	0.962654
ADAMTSL3	0.552421	1.88562	0.490771	0.821443
ADAMTSL4	-0.600097	3.51476	0.406499	0.775001
ADAMTSL5	0.0162722	2.28672	0.990644	1
ADAP1	1.14409	3.73165	0.00231211	0.104875
ADAP2	-0.00902232	1.3084	0.978667	0.999298
ADAR	0.260992	8.94035	0.0946686	0.449514
ADARB1	-0.259755	2.15268	0.668405	0.901172
ADAT1	0.36848	4.4168	0.317162	0.709195
ADAT2	0.3699	3.42189	0.532941	0.843854
ADC	-0.0851028	0.813473	1	1
ADCK1	0.873504	1.50772	0.206413	0.608234
ADCK2	0.232439	2.76877	0.631548	0.888149
ADCK3	-0.0658067	3.95363	0.85195	0.96374
ADCK4	0.340568	2.34517	0.638308	0.890198
ADCK5	1.56336	1.62014	0.0519818	0.358361
ADCY1	-0.128964	1.54616	0.875542	0.970177
ADCY2	2.96144	2.92474	0.00622614	0.158338
ADCY3	-0.318141	3.14873	0.44541	0.79976
ADCY4	-0.309554	1.5741	0.664079	0.899583
ADCY5	-0.503677	1.88866	0.577027	0.863856
ADCY6	0.353784	3.8372	0.395906	0.769996
ADCY7	0.451312	4.52776	0.1302	0.516712
ADCY9	0.138106	4.54032	0.71842	0.923833
ADCYAP1	-0.602136	2.43591	0.599577	0.874004
ADCYAP1R1	-2.00513	-0.231376	0.0857906	0.434991
ADD1	0.165616	6.21693	0.509358	0.831357
ADD2	-1.3236	0.268327	0.229273	0.629655
ADD3	-0.210574	9.27933	0.278284	0.675418
ADH1A	-0.444476	0.35418	0.624782	0.885818
ADH1B	-1.65563	1.53426	0.0873038	0.437753
ADH1C	-0.414275	5.59629	0.507942	0.830646
ADH4	2.23201	1.80844	0.0265529	0.277941
ADH5	0.00100684	6.03386	0.960769	0.994345
ADH6	-0.353753	4.46163	0.610974	0.879435
ADHFE1	0.966978	1.10052	0.187132	0.588933
ADI1	-0.198405	5.68026	0.354786	0.739532
ADIPOR1	0.374982	8.29499	0.0541114	0.364891
ADIPOR2	-0.15277	5.61771	0.518654	0.836371
ADK	-0.676857	5.06194	0.021692	0.258561
ADM	0.697122	3.79079	0.203269	0.60607
ADM2	0.787261	2.70919	0.14132	0.531554
ADNP	-0.0696509	7.94754	0.656014	0.89565
ADNP2	-0.291851	5.67208	0.309884	0.704306
ADO	-0.380572	4.59517	0.299902	0.695768
ADORA1	1.49626	2.10165	0.0794647	0.42356
ADORA2A	-2.548	-0.0964805	0.0215462	0.258561
ADORA2B	0.25157	2.64876	0.724195	0.926151
ADORA3	0.115363	1.83268	0.903369	0.979737
ADPGK	0.334679	4.45973	0.305663	0.700613
ADPRH	0.155144	3.21052	0.773839	0.94062
ADPRHL1	-0.0759263	1.92239	0.966703	0.996238
ADPRHL2	0.839781	2.90978	0.0632602	0.389426
ADRA2A	0.243522	5.65196	0.673059	0.903742
ADRA2C	0.602668	0.265834	0.559481	0.856572
ADRB2	-1.27053	2.1355	0.234751	0.634559
ADRBK1	0.884842	4.34188	0.0319395	0.299164
ADRBK2	0.641333	5.57702	0.0743111	0.414108
ADRM1	0.441451	4.73386	0.138061	0.52814
ADSL	-1.03878	3.84911	0.00385818	0.131081
ADSS	-0.0297383	6.63558	0.852997	0.964141
ADSSL1	0.484002	0.344614	0.646061	0.892247
AEBP1	0.516752	5.2653	0.196771	0.599576
AEBP2	-0.228987	6.22894	0.313232	0.706568
AEN	-0.196627	3.46385	0.630078	0.887597
AES	0.261751	5.99396	0.304847	0.699548
AFAP1	0.0794022	6.06226	0.761492	0.93666
AFAP1-AS1	-0.0411576	7.13215	0.910828	0.981342
AFAP1L1	-0.190439	2.16254	0.813334	0.953837
AFAP1L2	0.342221	5.65314	0.343903	0.729804
AFF1	0.234117	8.63607	0.163317	0.56027
AFF2	0.697023	2.89826	0.374566	0.75626
AFF3	-1.9561	1.63326	0.0201412	0.253893
AFF4	0.0785149	9.10819	0.624197	0.885818
AFG3L1P	0.791801	2.75096	0.177354	0.578572
AFG3L2	-0.0563998	5.52648	0.820051	0.954357
AFMID	0.723962	3.75684	0.13104	0.517175
AFTPH	-0.0189114	7.92485	0.906452	0.980034
AGA	0.0350057	4.20889	0.894085	0.976139
AGAP1	-0.139898	5.40206	0.585941	0.867729
AGAP11	-3.49811	2.2978	0.000461755	0.0545079
AGAP2	-1.07134	0.718861	0.31285	0.706107
AGAP3	0.0362044	3.04358	0.954052	0.991674
AGAP5	0.390789	0.229355	0.675516	0.904684
AGAP6	0.338854	1.22621	0.616404	0.882612
AGAP9	0.353777	-0.243727	0.659978	0.896698
AGBL2	1.05705	2.63634	0.157774	0.553142
AGBL3	0.625502	2.23354	0.230408	0.630464
AGBL5	-0.997808	3.92523	0.0155529	0.22851
AGFG1	0.455668	8.50013	0.0135687	0.213678
AGFG2	0.412675	5.36067	0.189997	0.591619
AGGF1	0.344459	6.50426	0.132466	0.519705
AGK	-0.338273	5.1616	0.249937	0.650309
AGL	-0.0506883	6.3076	0.853717	0.964658
AGMAT	-0.759075	2.12926	0.156437	0.552333
AGMO	-0.138385	4.88673	0.819853	0.954357
AGPAT1	1.16249	6.49226	1.2619e-05	0.0101331
AGPAT2	0.651301	4.64705	0.0582981	0.37731
AGPAT3	-0.177089	6.04797	0.541226	0.847682
AGPAT4	0.157542	2.62366	0.79128	0.946179
AGPAT5	-0.166903	5.58457	0.578431	0.863856
AGPAT6	-0.222006	5.21091	0.458592	0.808187
AGPAT9	0.225339	3.07071	0.715604	0.922961
AGPHD1	0.38498	2.87606	0.617757	0.883042
AGPS	-0.129792	7.34306	0.531269	0.843162
AGR2	-0.467887	9.84254	0.0762643	0.416919
AGR3	-0.16361	5.23488	0.662636	0.898393
AGRN	1.0658	6.14995	2.67844e-05	0.0164013
AGT	0.804605	2.83511	0.325515	0.714062
AGTPBP1	0.0207115	5.51476	0.926251	0.984501
AGTR1	-1.15593	2.15327	0.248272	0.647989
AGTRAP	0.38582	3.02035	0.370532	0.752225
AGXT2L2	0.275424	2.81101	0.628117	0.886768
AHCTF1	-0.14885	7.60232	0.367792	0.750453
AHCY	-0.184562	5.93968	0.50319	0.828197
AHCYL1	-0.0326308	7.92854	0.851462	0.963579
AHCYL2	0.557146	8.3022	0.0765465	0.416983
AHDC1	0.364592	3.70048	0.451205	0.804704
AHI1	0.260036	6.5047	0.345867	0.730603
AHNAK	0.0661998	11.0561	0.728503	0.927508
AHNAK2	0.532899	9.40313	0.0871144	0.437385
AHR	0.0154483	10.9936	0.940401	0.987933
AHRR	-0.987651	0.497273	0.343705	0.729804
AHSA1	0.110763	5.88606	0.632246	0.888431
AHSA2	0.0604383	3.65779	0.862701	0.966515
AIDA	-0.214214	4.89981	0.39839	0.770622
AIF1	-0.201583	2.68794	0.712518	0.921182
AIF1L	-1.38863	3.76409	0.0289806	0.288372
AIFM1	0.290056	5.05422	0.344146	0.729806
AIFM2	0.239492	3.31113	0.639053	0.890316
AIG1	-0.138284	5.78635	0.626428	0.88646
AIM1	0.039833	7.80421	0.886312	0.9736
AIM1L	1.35155	2.8251	0.031454	0.297475
AIM2	-2.35066	2.37608	0.0166054	0.235536
AIMP1	-0.0138374	6.36388	0.976906	0.999233
AIMP2	-0.162609	3.11832	0.636983	0.889917
AIP	0.1508	3.52145	0.725667	0.926428
AK1	-0.176192	3.47964	0.655207	0.89565
AK2	0.103164	6.60045	0.588431	0.868491
AK3	0.135537	6.06168	0.539304	0.847354
AK4	0.203417	7.1856	0.440244	0.796311
AK5	1.24957	2.60424	0.150523	0.544654
AK7	-0.552528	3.18007	0.359678	0.743562
AK8	-1.16482	1.02909	0.180156	0.581989
AKAP1	0.165075	6.53297	0.541318	0.847682
AKAP10	-0.128184	5.00281	0.698077	0.91587
AKAP11	-0.104756	9.21818	0.500116	0.826313
AKAP12	-0.69219	7.1722	0.0733318	0.411912
AKAP13	0.395481	9.2339	0.0371628	0.317078
AKAP2	-0.646249	-0.429103	0.51163	0.832884
AKAP5	-0.086007	3.60852	0.839133	0.959883
AKAP6	-0.699114	3.76316	0.300307	0.695794
AKAP7	0.105988	2.41853	0.882649	0.973434
AKAP8	0.525543	4.95978	0.111674	0.483536
AKAP8L	0.715345	3.55134	0.0787977	0.422779
AKAP9	-0.063515	9.74018	0.722925	0.925885
AKD1	0.275149	4.38931	0.479973	0.816067
AKIP1	0.149341	2.37808	0.789339	0.945247
AKIRIN1	0.487563	6.16355	0.0779171	0.4208
AKIRIN2	0.410525	4.54446	0.273293	0.671644
AKIRIN2-AS1	-1.18059	2.62904	0.069221	0.402803
AKNA	0.395546	3.00291	0.464355	0.810163
AKR1A1	0.403057	4.64487	0.222128	0.622621
AKR1B1	-1.62484	4.94734	0.00040928	0.0545079
AKR1B10	-0.832535	4.73979	0.180246	0.582069
AKR1C1	-1.6514	3.71704	0.0053132	0.144354
AKR1C2	-1.8098	4.48776	0.00985174	0.189576
AKR1C3	0.167814	5.63839	0.608952	0.878868
AKR1E2	0.540878	3.29433	0.408303	0.776117
AKR7A2	0.433768	3.14413	0.317084	0.709195
AKR7A3	0.617868	3.37291	0.244106	0.643958
AKT1	0.652517	5.1331	0.0145378	0.220016
AKT1S1	-0.102278	3.92075	0.794916	0.947486
AKT2	0.047118	6.56611	0.869186	0.968227
AKT3	-0.991331	5.48478	0.0201338	0.253893
AKTIP	0.123635	3.18505	0.814752	0.954231
ALAD	0.209725	5.38507	0.480962	0.816528
ALAS1	0.104458	5.86404	0.713966	0.921671
ALCAM	-0.117229	7.84567	0.671574	0.902441
ALDH16A1	-0.386277	2.33406	0.358854	0.742808
ALDH18A1	0.563561	6.29773	0.0237578	0.26624
ALDH1A1	-0.54073	8.08536	0.121129	0.500649
ALDH1A2	-3.2565	2.73958	0.0013259	0.082899
ALDH1A3	-1.13725	3.15631	0.0196175	0.250622
ALDH1B1	-0.154242	5.05833	0.60048	0.8746
ALDH1L1	-0.364605	1.23548	0.640342	0.890791
ALDH1L2	0.0813536	4.73381	0.862707	0.966515
ALDH2	0.134636	7.2897	0.640804	0.890791
ALDH3A1	-2.74178	4.59581	0.00141872	0.0865418
ALDH3A2	-0.124133	7.23224	0.606245	0.87721
ALDH3B1	0.301265	5.47099	0.386183	0.763494
ALDH3B2	0.878785	2.60745	0.300342	0.695794
ALDH4A1	1.21869	2.35847	0.04364	0.335214
ALDH5A1	0.49013	4.04977	0.264808	0.665351
ALDH6A1	0.335653	4.31475	0.323911	0.713962
ALDH7A1	0.0189535	4.86021	0.941687	0.988031
ALDH9A1	-0.304751	6.41068	0.216403	0.616892
ALDOA	0.559182	8.23004	0.00808743	0.177914
ALDOB	0.0689319	5.24487	0.905911	0.980034
ALDOC	0.4485	3.56704	0.424696	0.787344
ALG1	0.219248	2.88544	0.677978	0.90578
ALG10	-0.642846	3.97325	0.059655	0.379755
ALG10B	-0.177709	5.22803	0.617768	0.883042
ALG11	-0.196278	3.45129	0.644393	0.892121
ALG12	-0.0277645	2.96703	0.948109	0.989436
ALG13	-0.155141	6.4134	0.520232	0.83722
ALG14	0.579297	2.66583	0.284016	0.680586
ALG2	0.402765	6.29615	0.106106	0.471744
ALG3	0.212078	5.82025	0.466412	0.810926
ALG5	-0.0653535	5.17673	0.819107	0.954357
ALG6	0.3025	4.78249	0.316121	0.708868
ALG8	-0.348131	6.99664	0.0900577	0.443492
ALG9	0.302001	4.91659	0.320811	0.710999
ALKBH1	0.580041	3.40465	0.232183	0.632014
ALKBH2	-1.03166	2.68042	0.0299304	0.292538
ALKBH3	0.717753	3.56712	0.149627	0.543512
ALKBH4	0.433092	1.03553	0.627665	0.886768
ALKBH5	0.112206	2.30816	0.845282	0.962212
ALKBH6	0.0958303	3.08918	0.884884	0.973488
ALKBH7	0.233898	2.81478	0.653968	0.895025
ALKBH8	-0.365584	4.23262	0.332522	0.719793
ALMS1	-0.135907	7.7717	0.498308	0.825489
ALOX12	-0.341896	0.9858	0.696543	0.915215
ALOX12P2	-1.33988	2.08474	0.119128	0.498215
ALOX15B	0.852198	1.34418	0.444619	0.799145
ALOX5	0.593879	5.4711	0.0867662	0.437015
ALOX5AP	0.189925	3.71377	0.724501	0.926151
ALPK1	0.704413	4.76057	0.0537961	0.364589
ALPK2	0.478036	0.993774	0.640961	0.890932
ALPK3	1.09495	4.38309	0.0745037	0.414583
ALPL	2.50579	1.25239	0.00803706	0.177914
ALS2	-0.0853796	5.91563	0.71953	0.924442
ALS2CL	0.096474	3.38215	0.858796	0.965389
ALS2CR11	1.21161	1.32932	0.127101	0.511519
ALS2CR12	1.54058	1.0916	0.0703306	0.405195
ALS2CR8	-0.344234	4.89114	0.292165	0.690159
AMBRA1	0.0539211	5.59848	0.886642	0.9736
AMD1	0.295266	6.63732	0.291496	0.689644
AMDHD2	0.0835073	0.792625	0.959624	0.994155
AMELX	3.23124	0.823878	0.00245198	0.107158
AMFR	0.305885	5.78013	0.194747	0.595813
AMICA1	-0.678888	1.05536	0.423907	0.787029
AMIGO1	-0.0555154	1.69953	0.925949	0.984443
AMIGO2	-0.503344	5.37696	0.191484	0.593091
AMIGO3	2.26721	0.869363	0.0294442	0.290285
AMMECR1	0.274634	5.68596	0.313409	0.706568
AMMECR1L	-0.0271663	5.51859	0.907152	0.980034
AMN	0.333957	1.64186	0.610549	0.879402
AMN1	-0.286325	4.15169	0.502869	0.828109
AMOT	0.19165	5.7663	0.596605	0.872177
AMOTL1	0.0619573	5.6583	0.844205	0.962081
AMOTL2	0.0349394	4.76325	0.94298	0.98823
AMPD2	-0.577242	3.58646	0.200666	0.604162
AMPD3	0.289245	4.09403	0.517108	0.835112
AMPH	0.236544	0.646667	0.846956	0.962654
AMT	-1.39524	2.29673	0.0229823	0.26357
AMY2B	0.871751	1.58051	0.127243	0.511717
AMZ2	0.521165	6.07643	0.040726	0.326649
AMZ2P1	0.302456	3.32361	0.578179	0.863856
ANAPC1	-0.624652	6.21686	0.00231126	0.104875
ANAPC10	-0.354595	3.33847	0.226267	0.626068
ANAPC11	-0.0732057	5.71125	0.755895	0.934799
ANAPC13	0.0172182	5.17418	0.975395	0.998847
ANAPC16	0.0301043	5.92258	0.891719	0.975341
ANAPC2	1.03657	1.96698	0.182933	0.58539
ANAPC4	0.177589	5.14876	0.50688	0.830336
ANAPC5	-0.0268072	5.47004	0.906389	0.980034
ANAPC7	-0.227581	5.01591	0.39566	0.769996
ANG	-0.489721	4.30396	0.167438	0.566222
ANGEL1	0.186499	4.93235	0.558519	0.856274
ANGEL2	0.0778191	5.34984	0.801215	0.949661
ANGPT1	-1.71545	1.39189	0.0526298	0.360395
ANGPT2	-0.747444	4.06202	0.132549	0.519705
ANGPTL1	0.345254	4.26552	0.401914	0.772236
ANGPTL2	-0.666825	4.50337	0.103225	0.466361
ANGPTL3	-0.174946	1.82149	0.702637	0.91807
ANGPTL4	1.2514	2.15431	0.0905081	0.443925
ANK1	-0.510047	3.60362	0.38284	0.762621
ANK2	-1.45734	3.05851	0.0216525	0.258561
ANK3	-0.246958	6.79824	0.304445	0.699432
ANKAR	0.202109	3.21567	0.597531	0.872476
ANKDD1A	0.350635	1.77981	0.666867	0.901112
ANKDD1B	0.637576	1.86586	0.426724	0.788153
ANKFN1	1.66733	2.90863	0.0172487	0.238455
ANKFY1	-0.101837	6.22083	0.675988	0.904758
ANKH	-0.0736807	6.01923	0.793005	0.94686
ANKHD1	-0.0408805	2.33899	0.95206	0.991156
ANKIB1	-0.0585405	7.40352	0.717662	0.923641
ANKLE2	-0.136132	6.29359	0.588742	0.868627
ANKMY1	0.914305	1.30459	0.140048	0.530571
ANKMY2	0.325886	5.34021	0.26595	0.666173
ANKRA2	0.166988	5.14712	0.563673	0.858524
ANKRD1	-1.396	2.50132	0.0846327	0.43244
ANKRD10	-0.00379969	5.92722	0.971494	0.997173
ANKRD10-IT1	0.166823	5.20722	0.579576	0.864201
ANKRD11	0.0784333	7.15614	0.774178	0.94062
ANKRD12	-0.0832858	8.36185	0.681482	0.907357
ANKRD13A	-0.0665434	5.69015	0.821996	0.954578
ANKRD13B	1.81299	0.920632	0.0315161	0.297475
ANKRD13C	0.0948087	5.55724	0.728436	0.927498
ANKRD13D	0.591961	1.46245	0.371386	0.753302
ANKRD16	1.03732	1.41939	0.124138	0.505475
ANKRD17	0.201262	8.90729	0.155753	0.551856
ANKRD18A	-0.118233	4.52371	0.758384	0.935473
ANKRD19P	1.29693	3.31119	0.000870214	0.0697614
ANKRD20A4	0.690486	0.258443	0.375975	0.757269
ANKRD20A5P	-0.469287	2.66442	0.449951	0.803914
ANKRD20A9P	-0.259992	1.9059	0.648357	0.893234
ANKRD22	0.069334	6.08553	0.797671	0.948377
ANKRD23	1.85899	0.76379	0.0303824	0.294411
ANKRD26	-0.401745	5.29065	0.147343	0.540105
ANKRD27	-0.425311	6.34696	0.136276	0.525848
ANKRD28	-0.426732	6.42235	0.0718781	0.408162
ANKRD29	-1.10969	3.00798	0.0873821	0.4378
ANKRD31	-1.4355	2.11581	0.0286306	0.288372
ANKRD32	-0.628102	3.72006	0.106982	0.473257
ANKRD33B	0.18191	1.1033	0.868782	0.968227
ANKRD34A	0.454253	1.95823	0.660245	0.896908
ANKRD35	-1.72719	0.0833227	0.0951422	0.449884
ANKRD36	0.259028	5.36202	0.423222	0.786921
ANKRD36B	-0.103541	4.01229	0.750356	0.93278
ANKRD36BP1	-0.382914	6.67364	0.0870678	0.437289
ANKRD36BP2	0.266974	1.05011	0.690168	0.911643
ANKRD37	1.54444	2.00192	0.0344444	0.307855
ANKRD39	0.3984	2.49652	0.506266	0.830271
ANKRD40	0.183919	6.24595	0.4298	0.789255
ANKRD42	0.741911	3.84943	0.0789402	0.422882
ANKRD43	-1.27234	1.75074	0.0741612	0.413738
ANKRD44	0.314686	4.30879	0.43534	0.793027
ANKRD45	-1.35677	1.49488	0.138098	0.52814
ANKRD46	0.0805287	4.97438	0.842479	0.961623
ANKRD49	-0.412079	4.10201	0.113993	0.489403
ANKRD5	0.161579	5.2754	0.566778	0.859807
ANKRD50	0.10711	8.14583	0.629952	0.887597
ANKRD52	0.187648	5.27837	0.533857	0.844381
ANKRD53	-2.5979	-0.147259	0.0393113	0.321952
ANKRD54	0.166668	3.23755	0.771597	0.940247
ANKRD56	-0.559114	3.068	0.313738	0.706709
ANKRD57	-0.347496	6.22271	0.206849	0.608844
ANKRD6	-0.0941483	3.73785	0.814455	0.954231
ANKRD64	-0.104537	2.53888	0.835174	0.958044
ANKRD9	1.45406	0.872759	0.0513545	0.356812
ANKS1A	0.741245	5.93223	0.0143855	0.218936
ANKS1B	-1.42161	0.99708	0.173815	0.572976
ANKS3	1.59264	1.5853	0.0240704	0.268176
ANKS4B	-0.511839	3.70501	0.391754	0.766702
ANKS6	-0.414235	4.46086	0.316218	0.7089
ANKZF1	0.0455587	3.78551	0.933052	0.985722
ANLN	-0.429118	8.02339	0.221089	0.621241
ANO1	0.213754	6.57129	0.56351	0.858524
ANO10	0.276692	4.21761	0.404511	0.773879
ANO2	1.17725	0.579069	0.363497	0.74672
ANO3	-0.207267	1.27654	0.829646	0.956567
ANO4	-0.161157	0.0966274	0.857358	0.965389
ANO5	0.213235	4.03552	0.668797	0.901172
ANO6	-0.0464416	7.63594	0.799989	0.948927
ANO7	-2.44225	1.66393	0.00315656	0.120319
ANO8	0.912692	1.81786	0.153804	0.548263
ANO9	0.972024	3.58486	0.0368393	0.315865
ANP32A	-0.102443	7.52018	0.548878	0.851227
ANP32A-IT1	-0.0456609	0.93235	0.966899	0.996375
ANP32AP1	-0.235227	3.52347	0.430376	0.789648
ANP32B	-0.355476	6.86388	0.0927579	0.447204
ANP32C	-0.404085	1.90256	0.311654	0.705157
ANP32E	-0.504506	7.84008	0.0104018	0.191897
ANPEP	1.21617	5.88504	0.0803933	0.425436
ANTXR1	0.10086	7.34149	0.756873	0.935137
ANTXR2	0.0796438	8.51802	0.773257	0.94062
ANUBL1	-0.574825	4.22613	0.0925525	0.447204
ANXA1	0.00264322	8.91894	0.993305	1
ANXA10	0.253353	6.66899	0.586945	0.868282
ANXA11	0.128735	6.77163	0.489466	0.821237
ANXA13	-0.00909542	4.50579	0.990873	1
ANXA2	0.333365	10.4553	0.053852	0.364686
ANXA2P1	0.542645	2.92165	0.0566041	0.372749
ANXA2P2	0.422504	9.76366	0.0170198	0.237734
ANXA2P3	0.196816	1.06545	0.623882	0.885818
ANXA3	-0.16743	6.8772	0.45598	0.80724
ANXA4	-0.0884954	10.5006	0.71133	0.921175
ANXA5	0.169901	9.10482	0.335575	0.722963
ANXA6	-0.0310467	3.97191	0.940707	0.988003
ANXA7	0.0196499	7.37354	0.917735	0.982893
ANXA8	-0.604481	0.520041	0.399691	0.770956
ANXA8L1	0.110208	1.21439	0.91288	0.981428
ANXA8L2	0.303609	1.05826	0.669096	0.901172
ANXA9	-0.611392	3.64793	0.25759	0.659445
AOAH	-0.448494	0.752182	0.639188	0.890316
AOC3	-0.475059	1.97933	0.374329	0.75626
AOX1	-1.159	1.99901	0.186066	0.588367
AP1AR	-0.208132	5.57311	0.406789	0.775001
AP1B1	0.348642	5.3039	0.210588	0.612378
AP1G1	0.161735	8.42342	0.275841	0.673337
AP1G2	0.186078	6.05454	0.494283	0.823397
AP1M1	0.291737	2.44962	0.54104	0.847682
AP1M2	-0.320996	4.11582	0.264961	0.66537
AP1S1	0.126159	3.53442	0.817592	0.954357
AP1S2	-1.0288	3.11025	0.0677249	0.398338
AP1S3	0.309936	5.82279	0.297908	0.694398
AP2A1	0.00324552	4.32868	0.982282	0.999809
AP2A2	0.698619	5.04406	0.0202906	0.254163
AP2B1	-0.289432	9.06708	0.109341	0.479828
AP2M1	0.337847	6.78639	0.137369	0.526873
AP2S1	0.236689	3.82447	0.531914	0.84363
AP3B1	0.0813842	7.32183	0.668261	0.901172
AP3D1	0.378715	6.5456	0.0906967	0.444166
AP3M1	-0.480394	7.56216	0.00724937	0.169731
AP3M2	-0.579867	4.92796	0.129026	0.515359
AP3S1	-0.30609	5.50884	0.289611	0.687987
AP3S2	-0.410058	0.586699	0.534737	0.84485
AP4B1	-0.567864	3.19226	0.236538	0.636848
AP4E1	-0.243753	5.15073	0.434056	0.792034
AP4M1	-0.205945	1.44906	0.767548	0.938413
AP4S1	1.46465	1.82299	0.0305133	0.294962
APAF1	-0.0791843	6.15242	0.748899	0.932518
APBA1	-1.68807	2.2857	0.0195153	0.250025
APBA2	-1.17246	0.18935	0.205835	0.607746
APBA3	0.65597	1.38094	0.279719	0.676912
APBB1	0.478745	0.753393	0.488343	0.820677
APBB1IP	0.759241	2.10532	0.27545	0.67319
APBB2	0.0721429	6.40533	0.811976	0.953423
APBB3	0.45134	0.486939	0.621231	0.885139
APC	0.00198756	7.86898	0.997645	1
APCDD1	-0.621265	4.57087	0.25823	0.659454
APCDD1L	-1.00588	0.36128	0.285638	0.682612
APEH	0.215336	4.90394	0.483398	0.818047
APEX1	0.162721	7.86432	0.477041	0.814686
APEX2	0.236837	4.80798	0.485171	0.818524
APH1A	-0.197846	4.97163	0.586874	0.868282
APH1B	0.225964	4.3239	0.605076	0.876502
API5	0.113629	7.64761	0.553685	0.853708
APIP	0.141153	4.25483	0.651943	0.894483
APITD1	0.0703457	1.23465	0.959314	0.994028
APLF	-0.121061	3.69314	0.764853	0.937816
APLN	-1.84501	-0.0465098	0.091522	0.445876
APLNR	-1.49653	2.6985	0.0704466	0.405195
APLP1	2.18779	1.85017	0.0136519	0.21393
APLP2	0.655641	10.7487	0.000875742	0.0697614
APOA1BP	-0.20467	5.46504	0.499529	0.825977
APOB	-2.16992	4.77441	0.0475782	0.346268
APOBEC1	0.525232	2.22728	0.462839	0.808749
APOBEC2	-0.647254	1.60066	0.362147	0.745409
APOBEC3B	-0.487596	2.71757	0.388221	0.764013
APOBEC3C	0.14262	4.41287	0.711378	0.921175
APOBEC3D	-0.793755	3.05803	0.135069	0.523387
APOBEC3F	-0.48893	2.95981	0.378907	0.759197
APOBEC3G	-0.4656	3.11916	0.352772	0.737362
APOBR	-1.53934	0.573955	0.0383114	0.319338
APOC1	-0.193836	2.6373	0.708105	0.920454
APOD	-0.42699	6.92088	0.32998	0.718134
APOE	1.0103	2.01988	0.0575822	0.375671
APOL1	1.21163	6.58436	0.000551902	0.057665
APOL2	0.379336	4.94026	0.346819	0.731983
APOL3	-0.00917528	3.59463	0.978711	0.999298
APOL4	-0.0210102	2.82034	0.964297	0.995498
APOL6	0.0503324	7.73436	0.837768	0.959369
APOLD1	-1.88844	4.27463	0.000957757	0.0722676
APOM	-0.505346	0.982824	0.511668	0.832884
APOO	-0.900596	3.48931	0.0524063	0.359638
APOOL	-0.361048	6.36991	0.0786944	0.422779
APOPT1	0.0871622	3.29884	0.846509	0.962654
APP	0.334471	9.84784	0.0499204	0.352305
APPBP2	-0.0669266	6.33775	0.800573	0.949276
APPL1	-0.255631	6.85186	0.272798	0.671181
APPL2	0.138848	6.51248	0.612659	0.880508
APRT	0.42943	4.23055	0.240096	0.63976
APTX	-0.398864	4.28918	0.344916	0.730453
AQP1	-0.916393	5.51479	0.0973606	0.453599
AQP11	0.777773	1.60348	0.202508	0.605754
AQP3	-0.350464	6.48707	0.444673	0.799145
AQP5	0.863496	6.16589	0.083983	0.431676
AQP9	1.15431	1.82848	0.178175	0.579414
AQR	-0.0413565	7.19241	0.81588	0.954307
AR	-2.26605	2.58695	0.00956555	0.188151
ARAF	0.29558	4.42215	0.350513	0.735344
ARAP1	0.82654	3.20463	0.0638558	0.39044
ARAP2	-0.0762755	6.9984	0.704864	0.919392
ARAP3	-0.396421	3.39484	0.487044	0.819773
ARCN1	0.0165247	9.70757	0.923243	0.983932
AREG	1.13722	1.85199	0.047683	0.346268
AREGB	0.595829	0.881325	0.540148	0.847512
ARF1	0.545445	9.5897	0.000947817	0.071888
ARF3	-0.254773	6.88752	0.221607	0.622148
ARF4	-0.327344	8.24642	0.0846112	0.43244
ARF5	0.234223	2.99669	0.554902	0.854336
ARF6	-0.0340211	7.73797	0.8479	0.962736
ARFGAP1	0.159042	3.43078	0.718836	0.924017
ARFGAP2	0.602185	4.13266	0.0985093	0.456186
ARFGAP3	0.303833	6.44664	0.132781	0.519869
ARFGEF1	-0.240396	8.59559	0.156636	0.552581
ARFGEF2	-0.159374	7.98194	0.340356	0.727569
ARFIP1	0.0182173	6.69782	0.94001	0.987933
ARFIP2	-0.299639	4.05217	0.338154	0.725315
ARFRP1	-0.282352	2.33128	0.513824	0.833489
ARG2	-0.855661	4.56393	0.0113236	0.198904
ARGLU1	0.219516	6.0508	0.40685	0.775001
ARHGAP1	0.604058	6.75782	0.0202066	0.254163
ARHGAP10	-0.214195	3.67076	0.631522	0.888149
ARHGAP11A	-0.681348	5.57488	0.0452665	0.339921
ARHGAP11B	-2.08527	2.99964	0.0030708	0.119245
ARHGAP12	-0.0948941	7.19651	0.596122	0.872177
ARHGAP15	-0.956573	1.29503	0.247691	0.647216
ARHGAP17	-0.298658	5.23097	0.32474	0.713962
ARHGAP18	0.215483	6.67943	0.371517	0.753302
ARHGAP19	-0.289738	3.38272	0.560506	0.857154
ARHGAP20	-0.700967	1.97225	0.392756	0.767803
ARHGAP21	0.13132	8.53596	0.511515	0.832873
ARHGAP22	1.16411	-0.471777	0.231689	0.631871
ARHGAP23	-0.185447	4.45872	0.696723	0.915301
ARHGAP24	-0.475693	4.97401	0.31331	0.706568
ARHGAP25	-1.00706	2.14901	0.13752	0.527323
ARHGAP26	0.423797	8.09163	0.0639435	0.390596
ARHGAP27	0.654274	5.36409	0.0226674	0.262083
ARHGAP28	0.169477	1.60816	0.822689	0.954579
ARHGAP29	-0.794059	6.94441	0.0360846	0.312786
ARHGAP30	0.820135	3.09132	0.166598	0.565329
ARHGAP31	0.570073	4.5865	0.166714	0.565329
ARHGAP32	0.162881	8.52107	0.43366	0.792034
ARHGAP33	-1.26163	-0.409879	0.0906326	0.444166
ARHGAP35	-0.128863	7.65346	0.528166	0.841559
ARHGAP39	1.29649	2.09293	0.0354933	0.310874
ARHGAP4	-2.27333	1.0902	0.00440003	0.135499
ARHGAP42	-0.388485	6.23118	0.133708	0.521897
ARHGAP44	-0.0763423	3.70957	0.872476	0.969006
ARHGAP5	-0.266743	9.69366	0.0955107	0.450556
ARHGAP6	-0.447681	3.61566	0.384057	0.763055
ARHGAP9	-1.1704	0.379792	0.296411	0.693382
ARHGDIA	0.243911	6.2317	0.401875	0.772236
ARHGDIB	-0.144404	7.09619	0.642074	0.891488
ARHGEF1	-0.258499	4.06511	0.529035	0.84179
ARHGEF10	-0.253949	4.67977	0.516381	0.835074
ARHGEF10L	1.06563	3.44093	0.0168079	0.236044
ARHGEF11	0.282877	6.33347	0.258699	0.660161
ARHGEF12	-0.0351912	9.49954	0.825131	0.955556
ARHGEF15	1.61855	-0.0894786	0.184972	0.587579
ARHGEF16	0.143634	3.08397	0.802909	0.950222
ARHGEF17	0.204712	3.79708	0.670015	0.901488
ARHGEF18	0.371599	4.99642	0.228008	0.627846
ARHGEF19	-1.13274	1.41806	0.0930243	0.447318
ARHGEF2	0.411698	5.42671	0.204069	0.60607
ARHGEF25	0.451671	-0.0869585	0.588069	0.868317
ARHGEF26	-0.9372	3.01997	0.12694	0.51126
ARHGEF3	0.0313817	6.64524	0.905325	0.980034
ARHGEF33	1.31784	0.387435	0.188653	0.590319
ARHGEF35	-0.522347	3.09083	0.139529	0.529919
ARHGEF37	0.0414533	4.24154	0.935584	0.986387
ARHGEF38	0.464901	6.5635	0.135412	0.52404
ARHGEF4	0.615602	1.70783	0.428814	0.789234
ARHGEF40	-0.0778486	4.31879	0.839525	0.95993
ARHGEF5	-0.036746	4.32446	0.920014	0.982893
ARHGEF6	-1.40091	3.54117	0.00268647	0.111809
ARHGEF7	0.461821	5.54803	0.0846356	0.43244
ARHGEF9	0.113088	5.45102	0.740004	0.930422
ARID1A	0.5601	7.34223	0.0344768	0.307855
ARID1B	0.241076	6.61684	0.269466	0.669159
ARID2	0.0365804	7.65105	0.866337	0.967516
ARID3A	-1.43154	2.33574	0.0734509	0.411912
ARID3B	0.472516	2.93582	0.309022	0.703018
ARID4A	-0.488946	7.62015	0.0151344	0.224379
ARID4B	0.0287267	7.52705	0.870047	0.968274
ARID5A	0.469697	1.02836	0.474651	0.81353
ARID5B	0.385599	7.76822	0.149408	0.543337
ARIH1	0.0670574	7.90978	0.664431	0.899677
ARIH2	-0.275081	4.36093	0.387813	0.763798
ARL1	0.0880941	7.90009	0.717833	0.923654
ARL10	0.270998	0.838993	0.787981	0.94459
ARL11	1.62514	0.961062	0.140299	0.530571
ARL13B	0.00520229	5.33318	0.994809	1
ARL14	0.476166	4.98766	0.272174	0.670629
ARL15	0.121291	4.38271	0.754759	0.934259
ARL16	-0.759655	2.0314	0.135505	0.524272
ARL17A	1.0674	1.97654	0.0586709	0.377797
ARL2	0.308291	3.06473	0.465093	0.810796
ARL2BP	0.87198	6.23548	0.002594	0.109546
ARL3	-0.755275	4.76442	0.0180116	0.242528
ARL4A	-0.587249	4.07198	0.10895	0.479212
ARL4C	-0.110559	6.93987	0.75243	0.932988
ARL4D	-0.302519	2.56294	0.692089	0.912401
ARL5A	-0.461387	6.01669	0.03491	0.308951
ARL5B	-0.500778	6.36834	0.0367646	0.315712
ARL6	-0.300323	2.61347	0.477357	0.814926
ARL6IP1	-0.0657115	9.99539	0.728296	0.927394
ARL6IP4	-0.0244613	4.55392	0.894882	0.976482
ARL6IP5	-0.0827764	7.23778	0.698423	0.915946
ARL6IP6	-0.514855	4.13428	0.0762085	0.416919
ARL8A	1.19501	3.42675	0.00409014	0.132356
ARL8B	-0.0476149	6.85316	0.811696	0.95337
ARL9	-1.48951	1.10536	0.180801	0.583048
ARMC1	-0.265201	5.60176	0.263329	0.663994
ARMC10	-0.274865	5.05244	0.168051	0.566445
ARMC2	0.887438	2.19033	0.165183	0.562947
ARMC3	-0.610935	2.08295	0.404003	0.773465
ARMC5	-0.00423151	1.72289	0.986666	1
ARMC6	-0.883577	1.4236	0.172535	0.571947
ARMC7	1.76884	2.31929	0.00471794	0.139085
ARMC8	0.656413	6.1897	0.00276494	0.113121
ARMC9	1.29527	4.07911	0.0142423	0.218451
ARMCX1	1.28196	2.96254	0.0261416	0.275863
ARMCX2	1.28986	4.31732	0.0157811	0.229873
ARMCX3	0.325291	5.69327	0.254056	0.654871
ARMCX4	0.708984	2.97167	0.260858	0.662481
ARMCX5	0.414858	4.5406	0.269851	0.669174
ARMCX5-GPRASP2	-0.867915	1.50692	0.121889	0.502027
ARMCX6	0.0640663	3.15127	0.909962	0.981129
ARNT	0.15084	6.19346	0.563194	0.858524
ARNT2	-0.110836	4.13907	0.839673	0.960031
ARNTL	0.0801352	3.38275	0.89363	0.976139
ARNTL2	0.00801332	6.436	0.981734	0.999809
ARPC1A	0.484718	6.57292	0.0311336	0.29717
ARPC1B	0.506855	5.68741	0.0367399	0.315712
ARPC2	0.136984	8.81954	0.390649	0.766154
ARPC3	-0.11315	6.25999	0.558639	0.856274
ARPC4	0.210141	5.82652	0.389206	0.764723
ARPC5	0.204874	7.38001	0.308678	0.702747
ARPC5L	-0.235566	4.4321	0.433095	0.791745
ARPM1	1.56758	1.13412	0.0214601	0.258561
ARPP19	0.052003	8.57922	0.777468	0.941449
ARR3	-3.08326	0.869329	0.00560178	0.148483
ARRB1	0.196931	5.03782	0.604728	0.876405
ARRB2	-0.405633	2.62657	0.429146	0.789234
ARRDC1	0.577943	3.26418	0.151303	0.545493
ARRDC2	0.202753	3.14913	0.692369	0.912442
ARRDC3	0.475458	8.05249	0.0512306	0.356812
ARRDC4	0.719566	4.98003	0.0370511	0.316465
ARSA	1.18255	2.78504	0.0250879	0.271902
ARSB	0.589807	4.05169	0.184938	0.587579
ARSD	0.722416	5.68823	0.0156374	0.229014
ARSE	0.511262	4.55126	0.279109	0.676156
ARSG	1.69465	1.24496	0.103147	0.466337
ARSI	-0.823926	-0.244296	0.428597	0.789201
ARSJ	-0.198598	5.03159	0.620811	0.885139
ARSK	0.0361988	3.67981	0.952395	0.991278
ART4	1.92123	1.72648	0.0643208	0.390697
ARV1	-0.114766	6.02457	0.637662	0.889933
ARVCF	1.00927	1.48932	0.177958	0.579284
ARX	-0.457768	0.287911	0.576743	0.863856
ASAH1	-0.0827721	6.8032	0.731505	0.928139
ASAH2B	-0.356305	0.0260611	0.524014	0.839863
ASAP1	0.0634526	7.20105	0.794875	0.947486
ASAP1-IT1	2.63815	0.697501	0.0163508	0.234102
ASAP2	0.139826	7.35873	0.511201	0.832787
ASAP3	0.505268	1.67666	0.397487	0.770175
ASB1	0.00442937	3.00972	0.986316	1
ASB13	-0.0242792	3.5514	0.946722	0.988852
ASB14	-0.398279	0.907759	0.604686	0.876405
ASB3	-0.390902	0.730872	0.558088	0.856123
ASB6	0.68924	4.08425	0.0823101	0.429185
ASB7	0.19692	5.5647	0.454985	0.806392
ASB8	0.55645	5.65911	0.0522823	0.359407
ASB9	-1.36977	1.2502	0.151423	0.545529
ASB9P1	-1.09952	1.30951	0.251335	0.652354
ASCC1	-0.448333	5.16293	0.168314	0.566777
ASCC2	0.88153	4.52704	0.00525812	0.143577
ASCC3	-0.113726	8.16566	0.520109	0.83722
ASF1A	-0.236227	5.87281	0.330933	0.718798
ASF1B	-2.47965	4.45124	3.4839e-05	0.0191266
ASH1L	0.230473	8.91687	0.176288	0.57763
ASH2L	0.371717	5.88873	0.191955	0.593266
ASL	0.479822	4.14537	0.220319	0.620884
ASNA1	-0.0242836	4.52034	0.929319	0.985152
ASNS	-0.792624	4.534	0.0937548	0.447824
ASNSD1	-0.0736081	5.61041	0.760031	0.935843
ASPA	-3.55667	-0.30673	0.000229942	0.0495024
ASPH	-0.313819	10.5339	0.184669	0.587437
ASPHD1	0.799689	2.32449	0.130966	0.517175
ASPHD2	0.129668	4.02155	0.792038	0.946344
ASPM	-0.99843	7.52251	0.00203117	0.100429
ASPN	0.376315	5.33187	0.326674	0.715305
ASPSCR1	-0.307933	1.59169	0.645948	0.892247
ASRGL1	-1.65558	3.45664	0.00543727	0.146453
ASS1	0.324744	6.82077	0.286015	0.683115
ASTE1	-0.24332	3.58232	0.657749	0.896094
ASTN2	-0.00231932	1.07486	0.988248	1
ASXL1	-0.160741	5.23697	0.589616	0.869193
ASXL2	-0.0430639	7.30888	0.811935	0.953423
ASXL3	0.891304	1.39398	0.318775	0.710043
ATAD1	-0.234276	6.90768	0.20049	0.603745
ATAD2	-1.01584	7.06035	7.87536e-05	0.0298532
ATAD2B	-0.0650373	6.41882	0.815935	0.954307
ATAD3A	0.429185	1.40238	0.467644	0.811456
ATAD3B	-0.367095	0.140239	0.654792	0.895421
ATAD3C	-1.37252	0.750586	0.12103	0.500602
ATAD5	-0.107027	5.28074	0.712656	0.921182
ATAT1	0.286413	2.87815	0.609891	0.878997
ATE1	-0.373566	5.51979	0.118319	0.496377
ATF1	-0.345001	5.07352	0.204074	0.60607
ATF2	0.00843714	7.20317	0.982732	0.999809
ATF3	0.313553	3.96285	0.546918	0.850257
ATF4	-0.514615	6.07184	0.0337785	0.305561
ATF5	-0.393424	2.71148	0.38373	0.763055
ATF6	0.00484053	7.49559	0.995806	1
ATF6B	0.848681	5.91864	0.00052869	0.0574811
ATF7	-0.00621009	6.76397	0.979024	0.999429
ATF7IP	0.0541731	8.03071	0.791514	0.946226
ATF7IP2	-0.638041	5.6177	0.0673919	0.397821
ATG10	0.622598	3.29722	0.211252	0.613161
ATG12	0.222221	5.93339	0.354428	0.739366
ATG13	0.384131	6.23105	0.0869634	0.437289
ATG14	0.0453393	4.46892	0.915767	0.982739
ATG16L1	0.307582	5.00522	0.344	0.729806
ATG16L2	-1.25917	0.767178	0.10946	0.480087
ATG2A	0.59259	4.3296	0.130972	0.517175
ATG2B	-0.226798	6.89222	0.374171	0.756084
ATG3	-0.120213	5.90416	0.561461	0.857624
ATG4A	0.184201	4.35203	0.609395	0.87897
ATG4B	0.436922	3.23821	0.363147	0.746407
ATG4C	0.113809	2.65538	0.807778	0.951774
ATG4D	-0.0362566	0.617607	0.96768	0.996434
ATG5	0.0490133	5.46464	0.831948	0.957006
ATG7	-0.536697	4.86974	0.081047	0.427182
ATG9A	0.141983	6.53288	0.62703	0.886664
ATG9B	0.467489	0.645441	0.626838	0.88655
ATHL1	-1.81996	2.22459	0.00828532	0.178104
ATIC	-0.61722	6.67809	0.00234882	0.105044
ATL1	0.0854955	3.86607	0.858968	0.965389
ATL2	-0.0465011	6.74638	0.82219	0.954578
ATL3	0.126098	6.56722	0.578408	0.863856
ATM	-0.11934	7.46378	0.562013	0.857967
ATMIN	0.258295	7.52781	0.193255	0.594323
ATN1	0.355698	6.21053	0.252946	0.653339
ATOX1	0.770402	4.1472	0.0336143	0.304967
ATP10A	0.140661	2.24332	0.876073	0.97036
ATP10B	0.472462	7.97218	0.308262	0.702424
ATP10D	0.378269	5.80972	0.131588	0.518884
ATP11A	0.407197	8.35564	0.0614618	0.384981
ATP11B	0.224872	8.6423	0.135792	0.524969
ATP11C	-0.232211	5.55564	0.350829	0.735534
ATP13A1	0.540659	4.69542	0.10302	0.466227
ATP13A2	0.573195	3.90499	0.151462	0.545529
ATP13A3	-0.00977151	8.66928	0.949566	0.990243
ATP13A4	0.146103	4.06469	0.81669	0.954357
ATP1A1	0.0921806	10.0748	0.618354	0.883207
ATP1A1OS	-1.13694	1.15229	0.177673	0.578945
ATP1A3	-0.61139	1.51574	0.512996	0.833239
ATP1B1	0.166358	10.7221	0.494787	0.82349
ATP1B2	-4.66736	0.889741	4.15916e-05	0.0200661
ATP1B3	-0.086378	6.38905	0.775652	0.94062
ATP2A2	0.000620065	9.84792	0.999535	1
ATP2A3	-0.556113	4.63964	0.257899	0.659454
ATP2B1	-0.415556	7.03016	0.0605417	0.383407
ATP2B4	0.514374	8.53157	0.0208427	0.255455
ATP2C1	0.0961897	7.50326	0.62331	0.885818
ATP2C2	0.286323	4.89527	0.471264	0.812879
ATP5A1	-0.524017	7.08759	0.0278376	0.286285
ATP5B	-0.662474	8.99758	0.000948212	0.071888
ATP5C1	-0.117542	7.15141	0.559273	0.856572
ATP5D	0.392214	5.04623	0.226856	0.626841
ATP5E	-0.420609	2.36577	0.219156	0.619307
ATP5EP2	-0.382164	3.91244	0.151184	0.545188
ATP5F1	-0.307877	7.05211	0.103626	0.467109
ATP5G1	-0.23327	5.00727	0.429148	0.789234
ATP5G2	-0.334741	4.32585	0.284351	0.681005
ATP5G3	-0.538464	6.80504	0.0205907	0.254493
ATP5H	0.0317708	5.9693	0.907705	0.980141
ATP5I	-0.205179	4.66025	0.50843	0.830646
ATP5J	-0.0918945	6.49152	0.683256	0.908174
ATP5J2	-0.0445663	4.65519	0.845748	0.962484
ATP5L	-0.523193	6.26012	0.024099	0.268308
ATP5L2	-0.665667	1.08303	0.053063	0.362116
ATP5O	0.143047	6.4069	0.512155	0.832958
ATP5S	0.0558802	3.64013	0.879243	0.972164
ATP5SL	-0.358806	4.45044	0.323156	0.713962
ATP6AP1	0.737169	5.92589	0.00135639	0.0843559
ATP6AP1L	-1.70791	0.703034	0.0725869	0.410276
ATP6AP2	-0.083395	6.24486	0.674599	0.904475
ATP6V0A1	0.549834	6.68239	0.00810181	0.177914
ATP6V0A2	-0.222119	5.97641	0.405965	0.774933
ATP6V0B	0.212528	5.10143	0.522987	0.839239
ATP6V0C	0.616747	7.59788	0.00383858	0.131081
ATP6V0D1	0.464249	5.95591	0.0757892	0.416749
ATP6V0D2	-1.96439	0.688718	0.0466413	0.342858
ATP6V0E1	0.117466	4.2164	0.651452	0.894483
ATP6V0E2	-0.380848	2.53893	0.483871	0.818285
ATP6V1A	0.14021	7.4977	0.38342	0.762978
ATP6V1B2	-0.393096	5.87777	0.173351	0.57261
ATP6V1C1	-0.121604	6.90157	0.553696	0.853708
ATP6V1C2	-1.97695	1.95374	0.0125644	0.206012
ATP6V1D	0.18734	6.24671	0.480737	0.816494
ATP6V1E1	0.457609	6.57708	0.027212	0.282795
ATP6V1E2	-0.643815	0.65912	0.442063	0.797788
ATP6V1F	0.362334	4.72475	0.185825	0.588332
ATP6V1G1	0.182344	5.60815	0.459988	0.808187
ATP6V1G2	-5.56691	0.589774	1.12134e-05	0.00991823
ATP6V1H	-0.0261896	5.19367	0.905339	0.980034
ATP7A	-0.0781806	6.36524	0.738812	0.930202
ATP7B	-0.326734	5.00034	0.475551	0.813855
ATP8A1	-0.430246	5.96262	0.24748	0.64688
ATP8A2	-0.0585196	0.412218	0.957758	0.993177
ATP8B1	-0.015269	7.95936	0.932538	0.985677
ATP8B2	0.731301	2.54241	0.275588	0.673274
ATP8B3	0.538648	1.08663	0.563011	0.858524
ATP8B4	-0.8136	1.50162	0.253451	0.654001
ATP8B5P	-0.534313	1.47806	0.232944	0.632938
ATP9A	-0.210866	8.56802	0.325263	0.714058
ATP9B	-0.408322	3.93816	0.314178	0.707227
ATPAF1	0.423481	5.30441	0.112656	0.485939
ATPAF2	0.531547	1.92757	0.355586	0.740232
ATPBD4	-0.00614953	3.4572	0.975558	0.998847
ATPIF1	-0.0671267	5.45755	0.837107	0.958948
ATR	-0.136038	7.35654	0.441988	0.797788
ATRIP	-0.761906	1.98245	0.198756	0.601598
ATRN	0.365086	6.9796	0.166872	0.565459
ATRNL1	0.974983	2.7259	0.390878	0.766199
ATRX	-0.263542	8.71566	0.115883	0.492044
ATXN1	0.50782	5.96567	0.0638442	0.39044
ATXN10	0.322004	6.0972	0.292772	0.690595
ATXN1L	0.535429	5.83641	0.0647731	0.390922
ATXN2	0.00338969	6.8814	0.99818	1
ATXN2L	0.28874	6.08226	0.229657	0.629688
ATXN3	0.48923	5.75884	0.0534499	0.363354
ATXN7	-0.013843	7.04493	0.942046	0.988031
ATXN7L1	-0.328088	5.09169	0.22295	0.622789
ATXN7L2	-0.303674	-0.0872105	0.714148	0.921671
ATXN7L3	0.190043	4.58586	0.534014	0.844447
ATXN7L3B	0.0397368	7.43785	0.835704	0.958229
AUH	-0.771703	3.77331	0.110631	0.481638
AUP1	-0.471023	5.7154	0.0394058	0.322247
AURKA	-0.989021	4.93977	0.0104	0.191897
AURKAIP1	0.263398	5.00694	0.448445	0.802392
AURKAPS1	1.24438	3.24155	0.0333209	0.303633
AURKB	-1.3248	2.13624	0.0395472	0.323053
AUTS2	0.284787	5.10199	0.477699	0.815137
AVEN	-0.4769	3.02404	0.29253	0.690292
AVIL	-0.617179	2.23271	0.360059	0.743997
AVL9	0.145196	6.15266	0.519348	0.836902
AVPI1	0.00883456	3.33798	0.985146	1
AVPR1A	1.10885	3.43775	0.249384	0.649613
AXDND1	2.47396	1.42308	0.00502515	0.141704
AXIN1	-0.330876	2.85276	0.505948	0.830124
AXIN2	0.0167281	3.85791	0.969516	0.997012
AXL	-0.612561	6.01421	0.152492	0.547066
AZGP1	0.372116	5.54657	0.375681	0.757037
AZI1	-0.151674	1.67695	0.839354	0.95993
AZI2	-0.289517	5.95803	0.252163	0.652739
AZIN1	-0.432402	7.52124	0.0207672	0.255455
B2M	0.0731286	10.4896	0.790823	0.946029
B3GALNT1	0.5332	4.35694	0.177921	0.579281
B3GALNT2	-0.0091234	5.12793	0.951854	0.991156
B3GALT2	-0.660334	4.36789	0.0936392	0.447824
B3GALT4	0.639922	2.48619	0.235071	0.634927
B3GALT5	0.492077	6.32084	0.195218	0.596511
B3GALT6	0.544404	3.00676	0.238003	0.638551
B3GALTL	-0.120828	3.36364	0.817511	0.954357
B3GAT3	0.658949	1.91189	0.253715	0.65426
B3GNT1	0.900385	2.82809	0.0655479	0.393509
B3GNT2	0.0112097	5.24062	0.998686	1
B3GNT3	0.470539	6.89161	0.0380245	0.319338
B3GNT5	0.311571	6.93638	0.194258	0.595681
B3GNT6	-0.50331	4.04571	0.515815	0.834604
B3GNT7	-0.00470459	5.97491	0.989368	1
B3GNT8	-1.16874	0.141371	0.118833	0.49801
B3GNT9	0.931046	4.09307	0.0313347	0.297302
B3GNTL1	0.795784	0.7604	0.338259	0.725408
B4GALNT1	-0.270199	0.255471	0.805511	0.951022
B4GALNT3	0.529323	4.20454	0.250799	0.651595
B4GALT1	0.296676	9.13534	0.16854	0.566831
B4GALT2	0.0552914	4.31254	0.884737	0.973488
B4GALT3	-0.200359	3.9625	0.62745	0.886768
B4GALT4	0.236687	6.58319	0.31759	0.709265
B4GALT5	0.00889221	8.25187	0.96595	0.996069
B4GALT6	-0.746886	3.6466	0.126394	0.510291
B4GALT7	1.23829	3.32271	0.00879775	0.181437
B7H6	-0.473667	5.23209	0.28247	0.680042
B9D1	-0.222402	0.769438	0.772095	0.940426
B9D2	-0.518915	0.97547	0.478182	0.815137
BAALC	-0.609476	0.681057	0.549379	0.851413
BAAT	0.866266	4.29322	0.223125	0.622789
BABAM1	-0.344227	4.01766	0.304039	0.698803
BACE1	0.387044	5.43852	0.157614	0.553043
BACE1-AS	1.21872	0.579701	0.157524	0.553043
BACE2	0.717836	8.54017	0.00198137	0.0999357
BACH1	0.0157897	7.66451	0.937767	0.987537
BACH2	-2.29578	3.491	0.00103769	0.0744194
BAD	0.207503	2.3216	0.698968	0.916133
BAG1	-0.473103	6.23261	0.0452357	0.339921
BAG2	-0.778131	3.47301	0.191065	0.592857
BAG3	0.527069	6.14519	0.0690411	0.402196
BAG4	0.0368407	6.08887	0.850022	0.96299
BAG5	-0.203536	6.7184	0.335421	0.722927
BAG6	0.823158	6.18595	0.000309951	0.0527655
BAGE2	-0.359593	0.122858	0.699495	0.916371
BAHCC1	-1.19385	3.12793	0.041741	0.329642
BAHD1	0.390907	3.79971	0.33602	0.723332
BAI2	-1.84394	0.791358	0.0661473	0.395069
BAI3	-1.76691	-0.0233437	0.0952298	0.450093
BAIAP2	0.832114	4.16279	0.0495196	0.351494
BAIAP2L1	0.201907	7.64377	0.323792	0.713962
BAIAP2L2	-0.0604513	2.6182	0.933866	0.985749
BAK1	1.01777	3.83981	0.0062655	0.158338
BAMBI	-0.273618	4.37139	0.621142	0.885139
BANF1	-0.097505	6.00793	0.638006	0.889933
BANK1	0.448554	4.9076	0.205211	0.60728
BANP	1.39401	2.42694	0.0142012	0.218451
BAP1	0.1967	4.01078	0.569758	0.861046
BARD1	-0.443432	5.00527	0.162731	0.559941
BARX2	0.653746	4.18861	0.154412	0.549832
BASP1	0.249549	3.52633	0.653897	0.895025
BATF	-0.0538257	2.08559	0.906479	0.980034
BATF2	0.289909	3.87061	0.602237	0.875476
BATF3	-0.112043	0.195733	0.944348	0.988658
BAX	0.656125	2.10228	0.26081	0.66247
BAZ1A	0.00158979	8.14129	0.99055	1
BAZ1B	-0.0717445	7.98382	0.688931	0.911079
BAZ2A	0.0201049	7.28014	0.944494	0.988658
BAZ2B	-0.0477633	8.43234	0.817139	0.954357
BBC3	-0.241039	0.783968	0.678824	0.906428
BBIP1	0.280661	3.27296	0.466488	0.810926
BBOX1	-0.391578	3.08019	0.630204	0.887597
BBS1	0.621272	4.47558	0.0837742	0.431284
BBS10	0.17126	5.44991	0.573979	0.863079
BBS12	-0.345321	3.98241	0.462467	0.808618
BBS2	-0.446664	4.87402	0.134214	0.522187
BBS4	0.674814	3.93906	0.0531491	0.362334
BBS5	0.467575	1.76129	0.424678	0.787344
BBS7	-0.126618	4.60347	0.673109	0.903742
BBS9	0.152673	5.65212	0.637559	0.889933
BBX	-0.126583	8.2104	0.494718	0.82349
BCAM	0.132251	3.07709	0.853023	0.964141
BCAN	0.371389	3.57287	0.37504	0.756398
BCAP29	-0.0677919	5.58416	0.742447	0.930912
BCAP31	0.485654	6.12672	0.0399653	0.323576
BCAR1	0.408204	4.6335	0.186189	0.588429
BCAR3	0.293114	4.62632	0.383818	0.763055
BCAS1	-0.0449566	7.01912	0.899391	0.977888
BCAS2	-0.238818	4.61533	0.486391	0.819265
BCAS3	0.491558	5.27478	0.187067	0.588933
BCAS4	-0.155882	0.954051	0.793482	0.947054
BCAT1	-0.182352	6.09407	0.744315	0.931659
BCAT2	0.127361	3.04422	0.809215	0.952374
BCCIP	-0.147069	5.46286	0.583934	0.866291
BCDIN3D	-0.558979	2.59248	0.314594	0.707799
BCHE	-1.6448	1.24521	0.1725	0.571947
BCKDHA	1.01378	3.44893	0.0509919	0.35654
BCKDHB	-0.568943	5.16599	0.035557	0.310874
BCKDK	0.135156	3.76908	0.733808	0.92873
BCL10	0.287461	6.62751	0.215475	0.616374
BCL11A	-0.263327	3.19825	0.724383	0.926151
BCL11B	0.324624	4.22487	0.496135	0.824204
BCL2	-0.419071	2.7404	0.548196	0.85108
BCL2A1	0.635953	0.888004	0.476647	0.814676
BCL2L1	0.315138	7.34828	0.197286	0.600458
BCL2L11	-0.150698	5.52621	0.610368	0.879348
BCL2L12	-0.756081	1.99073	0.144153	0.535866
BCL2L13	-0.0479928	5.19301	0.839152	0.959883
BCL2L14	-0.388098	4.37758	0.360663	0.744316
BCL2L15	0.242601	7.14206	0.401949	0.772236
BCL2L2	-1.07423	4.87157	0.00437967	0.135247
BCL3	0.384153	4.8944	0.267892	0.668535
BCL6	0.604732	6.38105	0.0287876	0.288372
BCL6B	-2.20918	1.03058	0.0310758	0.29717
BCL7A	0.138644	4.42466	0.768268	0.938596
BCL7B	0.334438	4.31095	0.390656	0.766154
BCL7C	0.298413	1.87671	0.539508	0.847354
BCL9	0.40941	6.13565	0.173657	0.572657
BCL9L	0.763676	6.38641	0.00889791	0.182087
BCLAF1	0.110353	9.07879	0.489677	0.821237
BCMO1	-0.597022	2.46982	0.310374	0.704663
BCO2	0.16195	2.6868	0.812585	0.95364
BCOR	0.213005	6.34525	0.419012	0.783819
BCORL1	0.149251	4.55624	0.778323	0.941806
BCR	0.42976	4.82931	0.194244	0.595681
BCS1L	0.0590941	2.35714	0.93985	0.9879
BCYRN1	1.40731	-0.388032	0.0930484	0.447318
BDH1	0.835018	4.43946	0.0589171	0.377975
BDH2	-0.00949888	4.76018	0.964024	0.995281
BDKRB1	1.11254	0.330769	0.25084	0.651595
BDKRB2	-0.872741	3.64526	0.0826725	0.42965
BDNF	-0.68952	3.17675	0.317813	0.709468
BDNF-AS1	-0.136037	1.62188	0.786236	0.943824
BDP1	-0.21633	7.96877	0.235231	0.634927
BEAN1	1.78348	3.25897	0.00649115	0.160523
BECN1	0.306525	3.84169	0.359282	0.743356
BEND3	-0.460631	3.62141	0.290546	0.688769
BEND5	0.0452635	0.977978	0.981586	0.999809
BEND6	-1.87244	1.47869	0.0816139	0.428271
BEND7	0.897706	4.13009	0.038087	0.319338
BEST1	-0.935456	0.258196	0.359511	0.743562
BET1	-0.0725519	4.25204	0.917749	0.982893
BET1L	0.556423	6.71981	0.0287897	0.288372
BEX1	0.845581	1.70222	0.423975	0.787029
BEX2	0.210912	3.95452	0.766449	0.938159
BEX4	-0.230375	2.83957	0.775041	0.94062
BEX5	1.55683	0.951363	0.0539729	0.364891
BFAR	0.133575	6.7757	0.554962	0.854336
BFSP1	0.218766	1.79071	0.771258	0.94014
BGN	0.257252	7.41966	0.45933	0.808187
BHLHB9	0.257139	3.2067	0.592986	0.871095
BHLHE22	1.5689	-0.307334	0.0620021	0.386808
BHLHE40	0.588587	9.98147	0.00994333	0.190178
BHLHE41	-0.19341	6.92588	0.576323	0.863684
BHMT2	-2.9841	0.705134	0.00467792	0.138896
BICC1	-0.376045	6.786	0.334655	0.722055
BICD1	-0.0386784	5.13859	0.895547	0.976501
BICD2	0.0358675	4.01169	0.957042	0.993161
BID	0.341884	5.28918	0.324208	0.713962
BIK	-0.118398	2.11361	0.767884	0.938472
BIN1	0.509172	3.80284	0.187812	0.589659
BIN2	-0.0329902	0.815967	0.963327	0.995017
BIN3	-0.085865	2.87494	0.850847	0.963498
BIRC2	-0.454947	6.50713	0.0229311	0.26322
BIRC3	-0.205227	8.91972	0.440165	0.796311
BIRC5	-0.833738	4.5101	0.0671278	0.397158
BIRC6	-0.0429672	9.00804	0.772071	0.940426
BIVM	0.567603	3.78883	0.146395	0.539401
BLCAP	-0.0478335	5.91662	0.868204	0.968048
BLM	-0.242964	4.13495	0.588282	0.868418
BLMH	-0.0740664	3.72287	0.844697	0.962081
BLNK	0.296584	5.44208	0.446774	0.801116
BLOC1S1	0.278248	2.53596	0.431613	0.790488
BLOC1S2	0.318064	4.4615	0.39763	0.770251
BLOC1S3	-0.377389	4.15597	0.352491	0.737236
BLVRA	-0.173247	4.19056	0.655537	0.89565
BLVRB	-0.599342	5.19145	0.0736656	0.412678
BLZF1	0.200297	6.74309	0.359209	0.743302
BMF	-0.110522	4.11487	0.822572	0.954579
BMI1	0.362759	0.510948	0.578584	0.863856
BMP1	0.766484	2.90255	0.149695	0.543635
BMP2	0.120469	5.75106	0.684544	0.908682
BMP2K	-0.00926631	6.86521	0.972761	0.997828
BMP3	-0.318256	1.51024	0.759224	0.935835
BMP4	-0.202405	6.79925	0.574741	0.863174
BMP6	-1.46516	0.402995	0.204169	0.606225
BMP7	-1.80413	2.465	0.0350587	0.309406
BMP8A	-0.731869	2.81788	0.261382	0.663182
BMP8B	-0.360861	2.59275	0.531516	0.843275
BMPR1A	0.0208983	5.61716	0.953085	0.991359
BMPR1B	0.441046	3.79823	0.491903	0.822127
BMPR2	0.0841078	9.53435	0.624934	0.885818
BMS1	0.00955067	6.71651	0.967436	0.996434
BMS1P1	0.253407	0.892463	0.730666	0.927743
BMS1P4	-0.0748742	2.82879	0.863278	0.966544
BMS1P5	-0.492562	1.0629	0.378365	0.75897
BMX	1.16038	2.93818	0.173575	0.572644
BNC2	0.913892	4.14494	0.116779	0.492787
BNIP1	0.568617	1.55769	0.429953	0.78943
BNIP2	-0.502834	5.87468	0.0456411	0.341068
BNIP3	-0.726881	2.3121	0.229624	0.629688
BNIP3L	0.140198	7.11584	0.54241	0.847895
BOC	-0.297733	1.08525	0.653521	0.894798
BOD1	-0.473105	4.42325	0.188908	0.590605
BOD1L	0.111801	8.22718	0.573517	0.86288
BOK	0.709966	3.70954	0.132658	0.519869
BOLA1	-0.143033	1.5083	0.872728	0.96901
BOLA2	0.0778463	1.28931	0.925104	0.983939
BOLA3	-0.684314	3.24236	0.119278	0.498693
BOLA3-AS1	0.38311	0.648796	0.721428	0.925118
BOLL	-4.66172	1.49746	4.20218e-07	0.000955756
BORA	0.0300484	4.41319	0.89237	0.975583
BPGM	-0.274595	3.92705	0.530461	0.842922
BPHL	0.451956	4.41616	0.250834	0.651595
BPIFB1	0.372377	5.5459	0.631729	0.888149
BPNT1	0.676183	4.54082	0.037568	0.318624
BPTF	0.195446	8.91649	0.300881	0.69637
BRAF	0.0633621	5.71165	0.834395	0.957737
BRAP	-0.275256	6.01799	0.231311	0.631465
BRAT1	0.133699	2.33283	0.835991	0.958299
BRCA1	-0.563311	5.24497	0.0385076	0.319338
BRCA2	-0.830971	5.80382	0.00217707	0.103466
BRCC3	0.061072	6.10734	0.735565	0.92936
BRD1	0.0754147	4.70038	0.767624	0.938413
BRD2	0.613759	7.3796	0.00562556	0.148483
BRD3	0.781721	5.07081	0.0101948	0.190977
BRD4	0.340058	6.72394	0.197676	0.600738
BRD7	-0.00957857	5.53943	0.940806	0.988031
BRD7P3	-1.21699	0.212319	0.152718	0.547097
BRD8	-0.187931	5.40816	0.513828	0.833489
BRD9	0.890969	3.59686	0.0260446	0.275572
BRE	0.159456	5.03004	0.547394	0.850569
BRF1	0.611987	1.70808	0.26019	0.66174
BRF2	0.986998	1.70266	0.106385	0.472062
BRI3	0.673187	4.97618	0.0296356	0.290893
BRI3BP	0.963912	4.73889	0.0368134	0.315865
BRIP1	-0.0905872	4.79494	0.819793	0.954357
BRIX1	-0.541782	5.6416	0.0574307	0.375497
BRK1	0.070093	7.15594	0.739532	0.930317
BRMS1	-0.272934	3.01362	0.56901	0.860733
BRMS1L	-1.14593	3.51393	0.0136103	0.21393
BROX	-0.0510354	7.48607	0.765054	0.937858
BRP44	-0.381073	6.29575	0.21805	0.617827
BRP44L	-0.232266	4.51291	0.540534	0.847682
BRPF1	-0.00477293	3.74973	0.971612	0.997173
BRPF3	0.794926	6.01002	0.00321899	0.121597
BRSK1	0.353197	0.518919	0.707911	0.920454
BRWD1	-0.0269923	7.92669	0.874187	0.969799
BRWD3	-0.272814	7.21769	0.150949	0.545046
BSCL2	-1.33099	0.368621	0.0512877	0.356812
BSDC1	-0.192073	4.38769	0.606102	0.87721
BSG	0.00149652	8.24772	0.999259	1
BSN	0.471613	0.672979	0.62594	0.886326
BSPRY	0.526863	3.95074	0.234186	0.634365
BST1	-1.59087	1.18392	0.0117911	0.200177
BST2	0.0674866	4.77759	0.897121	0.976953
BTAF1	-0.0502604	6.77097	0.78868	0.944813
BTBD1	0.121384	6.58276	0.54523	0.849074
BTBD10	-0.362445	5.02972	0.185362	0.588173
BTBD11	0.754834	1.47918	0.374575	0.75626
BTBD16	0.0220004	1.20467	1	1
BTBD18	2.50859	1.02052	0.0086074	0.17984
BTBD19	1.53912	1.21346	0.0493817	0.350887
BTBD2	0.161307	3.19651	0.71825	0.923687
BTBD3	-0.611115	7.64056	0.0150302	0.22385
BTBD6	1.75605	3.35171	0.0253415	0.272242
BTBD7	-0.0329443	7.23127	0.865158	0.966957
BTBD8	-0.936939	2.4405	0.0410275	0.326776
BTBD9	0.501255	4.88277	0.12381	0.505118
BTBD9-AS1	1.71291	1.51914	0.0856775	0.434834
BTC	0.472586	2.01537	0.38406	0.763055
BTD	-0.323882	3.32261	0.445824	0.800041
BTF3	-0.0827486	7.49065	0.646009	0.892247
BTF3L4	0.347569	7.2291	0.04162	0.329122
BTG1	0.328188	6.36678	0.148116	0.540713
BTG2	0.935722	6.07999	0.00405557	0.131505
BTG3	-0.152096	5.07725	0.54968	0.851723
BTK	-2.5239	0.402528	0.00390692	0.131081
BTLA	-0.519993	-0.34802	0.539914	0.847479
BTN2A1	0.456663	4.21151	0.168827	0.566947
BTN2A2	-0.325573	3.29665	0.535783	0.845495
BTN2A3P	1.14492	1.55456	0.248839	0.648937
BTN3A1	0.704067	5.1164	0.0577282	0.375671
BTN3A2	0.583198	4.84945	0.109848	0.480544
BTN3A3	0.900131	4.16484	0.0167497	0.235784
BTNL8	0.177444	3.38192	0.826755	0.955556
BTNL9	-0.897532	2.69183	0.188986	0.590665
BTRC	0.214569	5.69194	0.427771	0.788623
BUB1	-0.487164	5.62807	0.215144	0.616189
BUB1B	-0.890706	5.25707	0.0299182	0.292538
BUB3	-0.187273	6.37094	0.386786	0.763566
BUD13	0.411249	3.88124	0.310092	0.704393
BUD31	0.458835	4.21012	0.240748	0.640257
BVES	-0.115895	1.68187	0.935931	0.986557
BYSL	0.601901	2.37324	0.334893	0.72247
BZRAP1	1.95923	0.114352	0.0491094	0.350226
BZW1	-0.0661399	5.98987	0.744213	0.931659
BZW2	-0.445097	6.769	0.0382744	0.319338
C10orf10	1.01949	4.61678	0.0105641	0.192441
C10orf103	0.616162	0.644674	0.53824	0.846603
C10orf107	-0.88142	1.02762	0.380021	0.759995
C10orf108	0.0467261	3.59634	0.919166	0.982893
C10orf11	0.128756	1.49665	0.874409	0.969799
C10orf112	-1.14024	-0.595495	0.256382	0.658096
C10orf118	0.141757	8.8214	0.451509	0.804704
C10orf12	-0.167977	5.80649	0.542767	0.847943
C10orf125	0.180936	0.848576	0.856638	0.965389
C10orf128	0.333523	-0.257066	0.745212	0.931659
C10orf131	-0.393098	0.946612	0.67395	0.904338
C10orf137	-0.0178025	4.98873	0.946574	0.988852
C10orf2	-0.0893017	3.28883	0.872321	0.9689
C10orf25	-0.21242	2.08733	0.713876	0.921671
C10orf26	0.0236153	5.66895	0.946004	0.988852
C10orf28	-0.345488	4.96019	0.301912	0.69683
C10orf31	2.79316	-0.488396	0.00271524	0.111993
C10orf32	-0.00472574	3.53591	0.962217	0.99477
C10orf35	-1.21989	2.12897	0.0418039	0.329812
C10orf46	-0.0750281	7.12471	0.727917	0.927282
C10orf47	-0.0351499	3.55084	0.917924	0.982893
C10orf54	0.519261	3.50637	0.323459	0.713962
C10orf57	0.191015	6.00171	0.482722	0.817427
C10orf58	0.339284	6.02055	0.204079	0.60607
C10orf68	-0.740272	3.16421	0.12648	0.51031
C10orf76	0.294175	5.47446	0.294498	0.691439
C10orf81	0.525609	6.76447	0.225207	0.624421
C10orf88	-0.466453	4.4198	0.147067	0.540045
C11orf1	-0.0855051	4.93285	0.892849	0.975696
C11orf10	-0.713471	4.21115	0.0123195	0.203105
C11orf2	-0.0721222	4.23769	0.827087	0.955556
C11orf24	-0.0132086	6.01169	0.965944	0.996069
C11orf30	0.0653922	5.89987	0.807018	0.951462
C11orf31	-0.0664293	3.87254	0.818931	0.954357
C11orf34	3.11997	0.785447	0.00966189	0.188745
C11orf41	-0.286057	5.32019	0.539972	0.847486
C11orf45	0.914839	1.35427	0.202153	0.605574
C11orf46	-0.109865	5.03728	0.693588	0.913141
C11orf48	0.196206	4.79452	0.486993	0.819773
C11orf49	-0.0766653	3.59966	0.831838	0.957006
C11orf51	-0.356777	-0.037261	0.583565	0.866291
C11orf53	0.0943036	1.88617	0.915976	0.982832
C11orf54	0.468491	5.69444	0.114196	0.489403
C11orf57	-0.640974	5.94321	0.0105884	0.192441
C11orf58	-0.0353298	6.35925	0.867015	0.967868
C11orf61	-0.208021	4.01834	0.624856	0.885818
C11orf63	0.207729	4.187	0.657792	0.896094
C11orf67	-0.0298156	3.27597	0.971043	0.997134
C11orf68	0.570204	3.6513	0.230255	0.630464
C11orf70	-0.671941	2.99894	0.226861	0.626841
C11orf71	0.064684	2.79762	0.917296	0.982893
C11orf73	-0.575314	4.02113	0.223121	0.622789
C11orf74	-0.816149	3.64975	0.0532651	0.362553
C11orf75	-0.226766	3.88435	0.567884	0.860247
C11orf80	-0.13685	3.7584	0.739221	0.930202
C11orf82	-0.817404	4.0169	0.0783797	0.422279
C11orf83	-1.13434	2.02623	0.0744129	0.41424
C11orf84	-0.0232207	1.5749	0.93285	0.985722
C11orf87	-2.47123	-0.38145	0.0166137	0.235536
C11orf9	0.871143	6.61406	0.00224108	0.103616
C11orf92	-0.672651	5.00974	0.204572	0.606854
C11orf93	-0.289514	3.614	0.575941	0.863684
C11orf95	-1.14049	2.17481	0.0382318	0.319338
C11orf96	-0.617859	0.867647	0.339083	0.726587
C12orf10	0.440981	3.69477	0.294861	0.691484
C12orf11	-0.357839	5.09772	0.186275	0.588429
C12orf23	0.088586	6.65342	0.747007	0.932518
C12orf24	-0.244338	1.43612	0.621991	0.885674
C12orf26	-0.730186	3.45535	0.110692	0.481775
C12orf29	-0.702039	4.73855	0.0155777	0.228583
C12orf32	-0.0607913	5.30305	0.813068	0.953651
C12orf34	-1.44948	1.15828	0.0792011	0.423283
C12orf35	0.0418182	9.42527	0.865039	0.966957
C12orf36	0.407062	6.58219	0.384794	0.763167
C12orf4	-0.119862	5.68461	0.706573	0.919967
C12orf41	-0.716683	4.29481	0.0421591	0.330648
C12orf43	0.194416	2.59106	0.726173	0.926428
C12orf44	-0.534237	3.33752	0.222904	0.622789
C12orf45	-0.73188	3.27103	0.054079	0.364891
C12orf47	-0.408347	3.22317	0.308109	0.702278
C12orf48	-0.388641	3.62303	0.384375	0.763155
C12orf49	0.658756	5.91724	0.0550257	0.368249
C12orf5	-1.00501	4.26221	0.0163223	0.234102
C12orf51	0.0113047	6.14997	0.978439	0.999233
C12orf52	0.215377	3.11984	0.64634	0.892487
C12orf53	3.3917	0.936733	0.00547071	0.146453
C12orf55	-1.0692	1.95388	0.215717	0.616374
C12orf56	-2.52591	2.36443	0.00821745	0.177914
C12orf57	-0.116713	3.55497	0.741413	0.930912
C12orf59	0.247564	-0.105767	0.826981	0.955556
C12orf60	-1.11955	0.722964	0.167227	0.565872
C12orf62	0.244545	3.62325	0.55987	0.856838
C12orf63	-0.555898	1.38619	0.595282	0.872177
C12orf65	0.0658573	3.4572	0.887105	0.973752
C12orf66	-0.0344711	3.55026	0.985548	1
C12orf68	-1.43035	1.49808	0.239422	0.639565
C12orf69	0.668312	-0.00337907	0.510748	0.832546
C12orf70	1.35238	-0.0475045	0.0794753	0.42356
C12orf73	0.122657	2.73446	0.809587	0.9524
C12orf75	-0.123276	6.91077	0.659147	0.896411
C12orf76	-1.51705	2.60469	0.0216594	0.258561
C13orf15	-0.347607	2.48712	0.614794	0.88202
C13orf27	-1.64871	2.46383	0.0020071	0.100401
C13orf30	-4.73878	1.53324	0.00102582	0.0744194
C13orf33	0.233802	0.985236	0.827376	0.955556
C13orf44-AS1	-0.43606	0.614735	0.426165	0.787985
C14orf1	-0.106448	7.26921	0.590817	0.869916
C14orf101	0.00134471	5.34946	0.9851	1
C14orf102	-0.632856	2.71162	0.136695	0.526189
C14orf105	0.769624	5.56726	0.0784298	0.422279
C14orf109	-0.752979	2.83281	0.144501	0.536397
C14orf118	0.28479	4.83108	0.401283	0.772236
C14orf119	0.252364	5.93146	0.258239	0.659454
C14orf126	-0.703709	4.08081	0.0725036	0.410276
C14orf128	-0.907599	3.19744	0.114285	0.489403
C14orf129	-0.601437	6.34469	0.0171486	0.238032
C14orf132	-0.198911	2.19593	0.775864	0.940702
C14orf133	-0.230892	5.36476	0.433049	0.791745
C14orf135	-0.197916	6.04042	0.466261	0.810926
C14orf142	-0.449825	2.16174	0.414769	0.780376
C14orf149	0.168952	1.94415	0.814375	0.954231
C14orf159	-0.694492	3.96088	0.119111	0.498215
C14orf166	0.0525593	5.8742	0.785506	0.943824
C14orf167	-0.142254	6.12725	0.581686	0.865464
C14orf169	-0.330403	2.99851	0.424284	0.787029
C14orf176	0.30382	1.55832	0.720428	0.924801
C14orf182	-1.21925	0.373329	0.160553	0.556536
C14orf19	0.0797691	1.97933	0.859667	0.96542
C14orf2	-0.751451	5.5562	0.0216912	0.258561
C14orf21	0.541334	2.18489	0.397496	0.770175
C14orf28	-0.381627	1.69732	0.443035	0.798243
C14orf33	0.601153	1.09658	0.578541	0.863856
C14orf34	-0.715965	0.803157	0.429299	0.789234
C14orf37	1.49339	1.59041	0.032829	0.30233
C14orf43	0.233114	6.83549	0.365247	0.748022
C14orf45	-0.932966	3.81302	0.0520852	0.358517
C14orf49	2.01789	1.14688	0.0579416	0.375931
C14orf50	-1.1435	2.99952	0.032599	0.301154
C14orf55	0.573183	1.02665	0.628437	0.886924
C14orf79	0.0443353	2.72571	0.952703	0.991278
C14orf80	1.53963	0.262724	0.0564766	0.372749
C14orf82	1.90035	0.59875	0.0497712	0.352025
C14orf93	0.725711	3.02926	0.207343	0.609285
C15orf17	-0.0597184	3.54188	0.880356	0.972425
C15orf23	-0.727337	3.63185	0.094963	0.449801
C15orf24	0.100345	6.28437	0.737697	0.929855
C15orf29	0.169379	4.61095	0.58176	0.865464
C15orf33	-0.792109	2.21299	0.134679	0.522813
C15orf37	-0.604191	0.884366	0.425857	0.787647
C15orf38	0.803611	4.30335	0.0655725	0.393509
C15orf39	0.851362	5.43968	0.00449842	0.136556
C15orf40	-0.323134	2.97522	0.422875	0.786873
C15orf41	-0.0180731	4.92019	0.936292	0.986872
C15orf42	-0.226048	3.82075	0.653421	0.894738
C15orf44	-0.443833	5.15694	0.108353	0.477992
C15orf48	0.177838	3.58216	0.692632	0.912562
C15orf5	-1.61095	2.88857	0.0309963	0.296957
C15orf52	0.31344	3.68107	0.528226	0.841559
C15orf57	0.406862	5.57649	0.227161	0.627125
C15orf58	0.807554	1.0366	0.239545	0.639565
C15orf60	0.856785	0.286803	0.304738	0.699522
C15orf61	1.46932	1.01795	0.0228074	0.262747
C16orf13	-0.0991546	4.85841	0.768025	0.93855
C16orf42	0.646358	2.79904	0.0732097	0.411888
C16orf45	0.782761	3.80718	0.0819224	0.428511
C16orf46	-0.398948	2.07962	0.515196	0.834502
C16orf48	0.945871	1.58693	0.164188	0.561314
C16orf5	0.0594539	1.3621	0.967435	0.996434
C16orf52	-0.482498	5.07623	0.08715	0.437426
C16orf53	-0.289251	4.23338	0.362774	0.746241
C16orf54	-1.84226	2.91981	0.0296922	0.291127
C16orf55	-0.623911	1.32999	0.394751	0.769488
C16orf57	-0.074818	6.71258	0.78036	0.942569
C16orf58	0.377957	5.30478	0.136675	0.526189
C16orf61	-1.12214	4.78495	0.000273141	0.0527655
C16orf62	-0.189248	5.80764	0.570931	0.861836
C16orf7	0.567899	0.953462	0.425038	0.787623
C16orf70	0.175014	5.18113	0.643295	0.891809
C16orf72	0.0664017	6.97922	0.729234	0.927731
C16orf80	-0.320538	4.11769	0.303601	0.698284
C16orf87	-0.0211726	3.5814	0.941414	0.988031
C16orf88	-0.271215	4.48677	0.353892	0.738637
C16orf89	-0.722687	0.465428	0.48926	0.821237
C16orf91	-0.0995852	1.8895	0.867444	0.968048
C16orf95	-0.843928	0.101273	0.305383	0.700174
C17orf100	1.0528	1.88898	0.165248	0.563003
C17orf101	0.0328202	2.59538	0.970122	0.997067
C17orf103	0.518227	2.62724	0.440309	0.796337
C17orf104	0.41231	1.01464	0.574479	0.863132
C17orf108	0.333564	1.05701	0.727188	0.927021
C17orf109	2.18282	1.38356	0.0129696	0.209696
C17orf110	-0.568424	2.10038	0.359708	0.743562
C17orf28	0.264785	7.13701	0.329226	0.71802
C17orf39	-0.274043	4.53168	0.490102	0.821443
C17orf42	-0.366854	3.81043	0.349309	0.734692
C17orf48	0.206186	2.12272	0.747875	0.932518
C17orf51	0.135554	1.71499	0.873898	0.969705
C17orf53	0.448364	2.1852	0.552196	0.852686
C17orf56	-0.703536	1.27979	0.160767	0.557156
C17orf57	-0.555874	3.88309	0.120182	0.500111
C17orf58	0.227384	2.38762	0.697965	0.915861
C17orf59	-0.224575	0.560168	0.799563	0.948926
C17orf61	1.54007	2.42262	0.0286426	0.288372
C17orf62	0.126223	3.71195	0.764079	0.937565
C17orf63	0.500432	6.47834	0.079546	0.42356
C17orf65	0.154419	1.26787	0.84674	0.962654
C17orf69	-0.238398	1.9733	0.652714	0.894483
C17orf70	0.808712	2.73263	0.284731	0.68124
C17orf75	0.302823	4.33235	0.447564	0.801538
C17orf76	-1.33401	2.1594	0.0314763	0.297475
C17orf76-AS1	-0.834476	7.61769	0.00144096	0.0869807
C17orf79	0.556425	3.43101	0.205035	0.607099
C17orf80	0.0710631	4.87153	0.841846	0.961273
C17orf81	-1.01987	3.44368	0.0127172	0.207808
C17orf85	-0.239022	4.23345	0.474437	0.81353
C17orf87	1.11273	-0.00611609	0.215898	0.616638
C17orf89	-0.920358	2.84855	0.0465596	0.342566
C17orf90	-0.111992	2.29004	0.830181	0.956654
C17orf96	0.27117	1.55287	0.701947	0.917771
C17orf97	-0.936339	2.1149	0.172312	0.571894
C18orf1	0.599802	5.42483	0.150748	0.544754
C18orf10	0.167715	6.50691	0.567614	0.860247
C18orf19	-0.147016	5.88628	0.643067	0.891602
C18orf21	-0.580204	5.1596	0.148095	0.540713
C18orf25	-0.0801713	5.38359	0.736662	0.929648
C18orf32	0.906327	-0.518931	0.326957	0.715728
C18orf45	0.106808	4.20032	0.821185	0.954503
C18orf54	-1.19512	2.74341	0.0193343	0.249248
C18orf55	0.184809	3.92645	0.698372	0.915946
C18orf8	-0.228656	4.75736	0.462074	0.80851
C19orf10	0.241357	4.87338	0.554169	0.854025
C19orf12	-1.80327	4.82655	0.000417007	0.0545079
C19orf2	-1.11012	7.28681	0.000424581	0.0545079
C19orf20	1.44948	-0.382424	0.0467708	0.342989
C19orf21	-0.322225	5.03616	0.30962	0.703907
C19orf22	0.125675	4.92644	0.708834	0.920501
C19orf24	0.343538	2.79775	0.457834	0.808187
C19orf25	0.0642948	0.857132	0.955414	0.992312
C19orf28	1.02139	2.963	0.0266531	0.278807
C19orf29	0.788047	1.48707	0.194635	0.59569
C19orf39	0.321814	0.966959	0.63905	0.890316
C19orf42	-0.0113476	4.26904	0.953001	0.991359
C19orf43	-0.32949	5.36975	0.189329	0.590973
C19orf44	0.0454617	3.03991	0.905516	0.980034
C19orf46	-0.827583	1.22198	0.321298	0.711458
C19orf47	-0.206664	2.45979	0.674962	0.904523
C19orf48	-1.41863	2.61938	0.013338	0.212142
C19orf50	0.264445	4.69081	0.45196	0.804704
C19orf52	0.16628	2.00427	0.816625	0.954357
C19orf53	-0.157254	5.21722	0.514555	0.833814
C19orf54	-0.860679	4.27563	0.0651409	0.392398
C19orf55	-0.686697	3.79896	0.157904	0.553209
C19orf56	0.284496	3.36988	0.482039	0.816875
C19orf59	1.12218	-0.0366871	0.312494	0.705797
C19orf6	0.347675	4.78099	0.210942	0.612886
C19orf60	0.584045	1.95393	0.281442	0.678503
C19orf63	0.452213	5.83228	0.0917378	0.445972
C19orf66	0.497241	3.51568	0.191631	0.593098
C19orf68	-1.20176	1.18987	0.0708168	0.406083
C19orf70	0.89394	3.54119	0.0829577	0.429938
C19orf77	0.189275	4.6988	0.748424	0.932518
C19orf79	0.323417	3.18951	0.365474	0.748099
C1D	-0.184957	3.27025	0.532494	0.84363
C1GALT1	0.078531	7.97956	0.704868	0.919392
C1GALT1C1	0.256309	5.31587	0.392504	0.767415
C1QA	0.00357046	1.04284	1	1
C1QB	-0.216745	2.40176	0.710578	0.920889
C1QBP	-0.841621	5.23563	0.00167295	0.0915295
C1QC	-0.400772	3.29246	0.436473	0.793927
C1QL3	0.298659	3.39467	0.539779	0.847414
C1QTNF1	-0.718433	2.43053	0.150489	0.544654
C1QTNF2	-1.42757	-0.517048	0.105824	0.471463
C1QTNF3	0.235814	2.03775	0.708655	0.920454
C1QTNF6	-0.438223	3.24543	0.47857	0.815285
C1QTNF7	0.628672	2.05839	0.279547	0.676702
C1R	1.43946	6.20245	0.00164958	0.0915295
C1RL	0.443431	4.7662	0.151484	0.545529
C1S	0.0922553	5.83358	0.811074	0.953288
C1orf101	-0.119276	0.963405	0.876438	0.970504
C1orf106	0.512504	6.37124	0.0640689	0.390596
C1orf109	-0.448049	3.38146	0.232266	0.632014
C1orf112	0.155049	4.74051	0.680558	0.906986
C1orf114	-0.26953	2.67046	0.649253	0.893766
C1orf115	0.510799	3.55745	0.26078	0.66247
C1orf116	0.092171	7.94348	0.724625	0.926151
C1orf122	0.705612	2.79558	0.114089	0.489403
C1orf123	-0.255346	5.42862	0.402237	0.772236
C1orf124	-0.380502	4.8987	0.213517	0.614955
C1orf126	1.1013	2.75163	0.0950851	0.449884
C1orf129	0.248279	0.456055	0.800985	0.949623
C1orf130	0.98926	5.1307	0.032795	0.30233
C1orf131	0.364167	4.74287	0.191888	0.593266
C1orf133	0.484185	1.29754	0.512457	0.832958
C1orf135	0.503939	1.79562	0.507098	0.830352
C1orf144	0.0376566	6.3898	0.892738	0.975696
C1orf150	-3.71965	-0.254432	0.000426213	0.0545079
C1orf151	0.026047	5.85399	0.930957	0.985359
C1orf159	-0.446982	0.600227	0.540903	0.847682
C1orf162	1.49986	2.45027	0.0497173	0.351839
C1orf172	0.566107	2.66746	0.258065	0.659454
C1orf173	-3.24025	1.75431	0.00382716	0.131081
C1orf174	-0.0970489	3.9571	0.757857	0.935324
C1orf183	-0.463608	1.13526	0.531409	0.843189
C1orf186	0.78443	1.84562	0.502892	0.828109
C1orf190	-0.390418	-0.615635	0.811426	0.953288
C1orf192	-0.301049	3.77942	0.55128	0.852064
C1orf198	0.545654	7.04256	0.0217294	0.258561
C1orf201	0.447898	4.08097	0.294403	0.691439
C1orf21	-0.352893	6.45476	0.279719	0.676912
C1orf210	0.238217	4.91374	0.515577	0.834502
C1orf212	0.308862	4.66559	0.455565	0.80706
C1orf216	0.171709	1.89293	0.808384	0.951966
C1orf220	-0.923076	1.21009	0.324033	0.713962
C1orf226	-0.108382	3.98213	0.786795	0.943824
C1orf27	0.135155	6.90331	0.494611	0.823455
C1orf31	-0.185057	4.63225	0.665959	0.900522
C1orf35	0.575432	3.03377	0.300135	0.695794
C1orf38	0.236908	2.28308	0.715873	0.923092
C1orf43	0.0611425	7.61622	0.791137	0.946179
C1orf50	-0.90237	1.53402	0.225244	0.624421
C1orf51	-0.22058	4.12049	0.68672	0.910201
C1orf52	0.224692	4.373	0.513511	0.833481
C1orf53	-0.236838	1.99487	0.705537	0.919392
C1orf54	-1.67912	0.910895	0.0114202	0.198904
C1orf55	0.237666	6.45414	0.245698	0.645504
C1orf56	-0.691471	2.95696	0.138916	0.528988
C1orf63	0.556785	4.58209	0.144944	0.536927
C1orf74	-1.39232	1.14453	0.0938065	0.447824
C1orf85	0.151815	5.49796	0.624404	0.885818
C1orf86	-0.0128	1.86201	0.971093	0.997134
C1orf88	-1.43677	2.94299	0.0438833	0.336059
C1orf9	0.145176	7.87069	0.477123	0.814686
C1orf93	0.57113	5.05892	0.0725937	0.410276
C1orf96	0.0613354	4.52119	0.867567	0.968048
C2	0.941006	3.87065	0.154441	0.549832
C20orf103	0.478082	2.99812	0.406495	0.775001
C20orf108	-0.0460552	6.58214	0.825178	0.955556
C20orf11	-0.0575104	6.22297	0.765537	0.938052
C20orf111	-0.113966	5.65323	0.72511	0.926151
C20orf112	-0.107962	7.10213	0.707134	0.920245
C20orf118	-0.25297	2.80042	0.732214	0.928447
C20orf132	-0.859551	-0.392676	0.372283	0.754182
C20orf177	-0.0118893	4.86908	0.958492	0.993564
C20orf194	0.295582	4.65244	0.443258	0.798243
C20orf196	0.913049	1.55426	0.254037	0.654871
C20orf20	0.251791	4.39826	0.495869	0.824088
C20orf24	-0.173889	0.564431	0.697978	0.915861
C20orf27	0.193395	1.67411	0.785095	0.943824
C20orf29	1.22177	2.07469	0.0292626	0.289913
C20orf3	-0.0110981	5.66367	0.945857	0.988852
C20orf30	0.140559	5.55038	0.560753	0.857201
C20orf4	0.256107	4.64469	0.459795	0.808187
C20orf43	0.0794677	5.53285	0.708669	0.920454
C20orf54	0.507907	3.10274	0.355127	0.740012
C20orf7	-0.754826	3.09077	0.0502462	0.353553
C20orf72	-0.394338	4.56791	0.227228	0.6272
C20orf94	-0.0215973	4.07569	0.945888	0.988852
C20orf96	-0.152866	1.58336	0.857608	0.965389
C21orf119	-0.463386	0.585914	0.571371	0.862271
C21orf2	0.504924	1.48851	0.360622	0.744316
C21orf30	-0.59673	-0.339008	0.4693	0.811634
C21orf33	0.345181	3.7704	0.473247	0.813282
C21orf49	2.71783	1.99363	0.00805106	0.177914
C21orf56	0.307886	0.442592	0.743003	0.931298
C21orf58	0.426663	0.759246	0.647422	0.892975
C21orf59	0.224478	6.17311	0.333321	0.720609
C21orf62	1.94228	2.24649	0.0545609	0.366715
C21orf63	0.331934	3.92752	0.415531	0.781071
C21orf7	-2.75403	2.04185	0.000102036	0.0331534
C21orf88	-0.639176	3.6416	0.349167	0.734692
C21orf91	-0.609587	5.17984	0.0926413	0.447204
C21orf96	0.0260608	1.39284	1	1
C22orf13	0.114922	5.02027	0.712448	0.921182
C22orf23	0.220482	1.29149	0.831161	0.956943
C22orf25	-0.314019	3.04118	0.534523	0.84474
C22orf28	-0.188046	5.0481	0.464886	0.810762
C22orf29	-0.304292	3.75798	0.506583	0.830278
C22orf32	-0.893036	4.18383	0.00889066	0.182087
C22orf36	0.463576	1.15174	0.514136	0.833741
C22orf39	-0.516453	3.65163	0.208757	0.610288
C22orf40	-1.47667	1.23246	0.0583563	0.377501
C22orf46	0.10837	3.93629	0.827156	0.955556
C2CD2	-0.362687	5.88084	0.24422	0.643958
C2CD2L	0.432355	3.40477	0.385664	0.76324
C2CD3	-0.027925	5.5372	0.904618	0.980034
C2CD4A	-0.452901	2.64785	0.487989	0.82041
C2CD4B	1.58924	1.43008	0.028229	0.287028
C2orf15	-1.39375	2.67079	0.0034542	0.125448
C2orf16	1.83876	1.92014	0.0536997	0.364589
C2orf18	0.350384	5.80928	0.0988005	0.457135
C2orf27A	-0.115014	1.9434	0.803817	0.950222
C2orf28	0.0925741	5.62716	0.67936	0.906521
C2orf29	0.0174176	6.71215	0.928501	0.985117
C2orf3	-0.756215	5.65077	0.000384665	0.0545079
C2orf40	0.00869545	-0.221735	1	1
C2orf42	1.18915	3.49421	0.0100536	0.190778
C2orf43	0.0860797	4.49902	0.840086	0.960255
C2orf44	-0.308593	3.95282	0.424581	0.787344
C2orf47	0.382165	3.91216	0.329535	0.71802
C2orf49	0.133313	4.93468	0.698013	0.915861
C2orf54	-1.00859	2.6194	0.245103	0.644261
C2orf55	0.000598577	3.12717	0.98356	1
C2orf56	-0.87273	3.7195	0.015101	0.224274
C2orf63	-0.410844	2.56512	0.402381	0.772236
C2orf67	-0.0506615	6.90583	0.812879	0.95364
C2orf68	-0.484533	5.0749	0.131582	0.518884
C2orf69	-0.351357	4.84206	0.257966	0.659454
C2orf72	-0.250666	3.99455	0.631337	0.888098
C2orf74	-0.176802	4.71715	0.71219	0.921182
C2orf76	-0.733396	1.23869	0.213946	0.615388
C2orf77	-1.68834	1.80065	0.0496714	0.351839
C2orf81	-0.544841	1.67009	0.469423	0.811634
C2orf88	-0.685416	5.15298	0.121255	0.500844
C2orf89	0.127181	2.20824	0.85299	0.964141
C3	1.22058	9.69106	0.0187368	0.246378
C3AR1	-0.553167	2.33682	0.363456	0.74672
C3orf14	0.320048	2.83261	0.581571	0.865464
C3orf15	-0.989553	3.18674	0.104615	0.469306
C3orf17	-0.324558	6.93635	0.0870431	0.437289
C3orf18	1.47381	0.244845	0.107106	0.473551
C3orf19	-0.146712	5.06548	0.599924	0.874189
C3orf21	0.449491	3.67085	0.218806	0.618759
C3orf23	-0.081248	5.52162	0.732011	0.928263
C3orf26	-0.242794	3.61402	0.567933	0.860247
C3orf33	0.135837	2.60738	0.812578	0.95364
C3orf35	0.0556436	0.943465	0.964983	0.995935
C3orf37	0.225512	4.40763	0.564676	0.858889
C3orf38	0.0390009	5.08397	0.923016	0.983878
C3orf39	-0.0305014	2.93181	0.963086	0.994958
C3orf49	1.57904	0.806137	0.0716585	0.407746
C3orf52	-0.115008	4.86712	0.764444	0.937677
C3orf55	-0.899614	3.28137	0.188884	0.590605
C3orf58	0.44701	5.10959	0.0741946	0.413749
C3orf62	0.141031	1.85842	0.848296	0.962736
C3orf64	0.0162413	5.97634	0.965976	0.996069
C3orf67	-0.0785029	3.44932	0.890933	0.975121
C3orf70	-0.11309	3.94637	0.850885	0.963498
C3orf75	-0.966695	1.52698	0.103095	0.466301
C3orf78	0.0811324	1.32227	0.939631	0.9879
C3orf80	-0.176425	0.594147	0.821489	0.954526
C4A	2.26526	0.840912	0.0255103	0.273318
C4B	2.94574	2.64066	0.0028607	0.115013
C4BPA	1.30289	4.56717	0.0739808	0.41328
C4BPB	0.247456	3.50932	0.676424	0.904758
C4orf10	0.723708	3.61545	0.116606	0.492619
C4orf14	0.291309	5.34219	0.292546	0.690292
C4orf19	-0.702644	5.7189	0.0133086	0.212142
C4orf21	0.025017	4.50638	0.912079	0.981428
C4orf27	-0.182252	3.03555	0.653071	0.894576
C4orf29	0.0323816	4.58698	0.93391	0.985749
C4orf3	-0.406821	6.04368	0.1407	0.53095
C4orf32	0.294298	4.06198	0.42329	0.786921
C4orf33	-0.371611	5.11142	0.207456	0.609388
C4orf34	-0.131047	6.48226	0.636489	0.889838
C4orf36	-1.39103	0.151573	0.0571248	0.374582
C4orf37	0.367032	1.27886	0.688929	0.911079
C4orf39	0.979285	-0.517693	0.256671	0.658151
C4orf41	-0.0784384	6.37962	0.738434	0.930194
C4orf42	0.460297	3.56764	0.306822	0.701483
C4orf43	0.222824	4.48821	0.472162	0.812879
C4orf46	-1.4522	4.1633	0.000980226	0.0726854
C4orf47	-1.23525	0.223397	0.244736	0.644197
C4orf48	0.290649	2.7089	0.610875	0.879435
C4orf52	-0.720166	4.73655	0.0605325	0.383407
C4orf7	-2.84391	8.05784	0.0686429	0.40061
C5	-1.61679	3.82004	0.0140467	0.217335
C5AR1	0.513731	2.47148	0.402327	0.772236
C5orf13	-0.185452	6.21882	0.536793	0.846082
C5orf15	0.152279	7.21535	0.490249	0.821443
C5orf22	0.0586607	7.33102	0.774582	0.94062
C5orf24	-0.00857402	7.40144	0.978459	0.999233
C5orf25	-0.166471	2.97222	0.719929	0.924504
C5orf28	-0.660568	4.25148	0.0311072	0.29717
C5orf30	0.153644	4.52565	0.712185	0.921182
C5orf32	0.370526	8.18071	0.234756	0.634559
C5orf34	0.679431	2.85526	0.199294	0.602422
C5orf35	-0.617737	3.50596	0.132562	0.519705
C5orf39	-3.021	0.887233	0.000877822	0.0697614
C5orf4	-0.12661	5.55477	0.796933	0.948112
C5orf41	0.148485	6.73644	0.541877	0.847694
C5orf42	0.231046	6.96195	0.396467	0.769996
C5orf43	-0.0905024	6.45763	0.633341	0.888832
C5orf44	-0.13228	5.7614	0.610771	0.879402
C5orf46	0.178808	0.831991	0.86899	0.968227
C5orf51	0.0927868	7.74438	0.548796	0.851227
C5orf54	0.334494	3.38531	0.498152	0.825466
C5orf55	-0.874554	-0.249758	0.246441	0.646092
C5orf56	-0.326631	2.5411	0.552423	0.852737
C5orf62	-0.0122131	2.65656	0.968451	0.996598
C5orf63	0.283114	3.97058	0.578521	0.863856
C6	-0.378758	4.7363	0.684191	0.908682
C6orf1	1.3084	2.45812	0.0367579	0.315712
C6orf105	1.12351	3.48625	0.1113	0.482968
C6orf106	0.228054	6.24437	0.350896	0.735534
C6orf108	-0.19238	3.77494	0.61108	0.879435
C6orf115	-0.0615636	3.7638	0.864	0.966821
C6orf120	0.0910985	4.73055	0.772773	0.94062
C6orf124	-0.796347	0.445008	0.327484	0.716195
C6orf125	0.506529	2.49606	0.246641	0.646092
C6orf130	-0.449457	5.34237	0.103886	0.467359
C6orf132	0.729004	5.57851	0.0326219	0.301154
C6orf136	0.945512	2.87317	0.0685372	0.400499
C6orf138	-2.01995	0.796309	0.0313176	0.297302
C6orf141	-1.46279	0.933345	0.0613612	0.384981
C6orf145	0.511424	3.54752	0.269496	0.669159
C6orf147	-1.58067	0.0625623	0.058778	0.377797
C6orf162	-0.829987	2.66454	0.13369	0.521897
C6orf163	-0.57545	1.1244	0.503437	0.828218
C6orf165	-1.14556	1.11785	0.205304	0.607323
C6orf168	-0.0924124	1.91737	0.905283	0.980034
C6orf170	-0.477215	4.05652	0.252183	0.652739
C6orf174	-0.0682217	0.461385	0.965193	0.995935
C6orf186	-1.53737	0.940272	0.114573	0.489936
C6orf192	0.0528255	4.38052	0.884241	0.973488
C6orf203	0.321663	3.96439	0.392799	0.767803
C6orf204	-0.0111179	4.48878	0.989165	1
C6orf211	-0.314952	4.9199	0.318671	0.709986
C6orf222	1.65373	4.04577	0.011649	0.200177
C6orf223	-0.0169951	3.1359	0.987119	1
C6orf225	-1.43932	1.49156	0.0633512	0.389426
C6orf226	-1.11474	-0.141366	0.146279	0.539145
C6orf228	-0.461477	3.96496	0.213154	0.614816
C6orf27	0.906006	2.59988	0.2643	0.664863
C6orf35	0.491562	3.87751	0.272549	0.670983
C6orf47	0.623027	3.72807	0.153056	0.547229
C6orf48	-0.967764	5.59481	0.00625167	0.158338
C6orf57	-0.130274	0.718093	0.818332	0.954357
C6orf62	0.141475	7.23714	0.5143	0.833741
C6orf64	1.28401	3.43241	0.0099784	0.190487
C6orf70	-0.185554	3.59305	0.642649	0.891488
C6orf72	0.178697	5.11758	0.557605	0.855923
C6orf89	0.874856	6.74336	0.000181432	0.0444155
C6orf97	-0.391215	3.9837	0.526018	0.840631
C7	-0.408091	4.44798	0.42863	0.789201
C7orf10	-0.0520612	0.897819	0.960235	0.99429
C7orf11	-0.424307	2.9924	0.256526	0.658096
C7orf13	-1.6576	2.7971	0.00954046	0.187987
C7orf23	0.266976	3.1064	0.466155	0.810926
C7orf25	-0.0173214	4.95854	0.944731	0.988658
C7orf26	-0.553135	3.39108	0.17566	0.576399
C7orf28B	-0.0219994	3.66	0.919231	0.982893
C7orf29	-0.845441	1.32993	0.289897	0.688153
C7orf30	-0.144811	4.4397	0.645449	0.892247
C7orf31	0.637742	3.29778	0.27146	0.670331
C7orf36	-0.695925	5.62277	0.045142	0.339653
C7orf40	-0.796653	1.83831	0.219291	0.619468
C7orf41	-0.376054	5.31256	0.399077	0.770798
C7orf42	0.356966	7.56015	0.0334829	0.304413
C7orf43	0.716602	3.27136	0.184843	0.587579
C7orf44	-0.727335	3.97403	0.0677282	0.398338
C7orf46	0.139913	3.06815	0.766621	0.938217
C7orf47	0.615489	2.46744	0.256334	0.658096
C7orf49	0.637737	3.10328	0.232262	0.632014
C7orf50	0.389208	3.03664	0.342946	0.729465
C7orf53	-1.12884	1.87206	0.262056	0.663412
C7orf54	-0.281735	3.65308	0.573661	0.86293
C7orf55	0.319306	1.55067	0.693104	0.912957
C7orf57	-0.985653	2.52765	0.306442	0.701348
C7orf58	-0.898652	4.22319	0.0611108	0.384981
C7orf59	0.00592849	3.98728	0.993556	1
C7orf60	-0.130097	5.30763	0.675358	0.904649
C7orf63	0.569444	3.87671	0.163061	0.560226
C7orf64	0.610019	4.25311	0.0762563	0.416919
C7orf68	0.144391	3.1098	0.801565	0.949767
C7orf70	0.176249	5.81129	0.604853	0.876405
C7orf73	-0.110628	5.47043	0.588202	0.868394
C7orf74	0.282242	3.8335	0.461019	0.808187
C8orf31	1.79549	3.25957	0.00904349	0.183182
C8orf33	-0.383166	5.32572	0.270639	0.669706
C8orf34	-1.3086	0.223931	0.201388	0.604504
C8orf37	-0.244966	3.90412	0.543977	0.848021
C8orf38	-0.243394	3.26034	0.452822	0.805171
C8orf39	-0.450606	1.59292	0.489695	0.821237
C8orf4	0.41697	5.92389	0.394394	0.769086
C8orf40	-0.906125	4.59707	0.0262699	0.27625
C8orf42	-0.828406	0.668169	0.473414	0.81334
C8orf44	0.453583	1.95008	0.573047	0.86288
C8orf45	0.460688	2.33831	0.438189	0.795214
C8orf47	-0.0648882	3.66712	0.877499	0.970857
C8orf48	-1.39367	0.163551	0.225372	0.624421
C8orf55	-0.539966	4.5007	0.157904	0.553209
C8orf58	-0.465993	1.14494	0.484197	0.818524
C8orf59	-0.846373	4.88351	0.00329605	0.122896
C8orf73	0.70801	3.02692	0.176832	0.578374
C8orf76	-0.149335	1.68648	0.766138	0.938159
C8orf80	-2.88417	-0.326925	0.00306911	0.119245
C8orf82	-0.786229	1.73771	0.144156	0.535866
C8orf83	-0.0680501	7.10497	0.768098	0.93855
C8orf84	-0.886436	3.30933	0.216133	0.616892
C9orf100	-1.03284	2.56381	0.0635086	0.389881
C9orf102	-0.13062	4.50478	0.665695	0.900442
C9orf103	-0.14573	2.65446	0.763947	0.937488
C9orf114	1.56065	2.71147	0.00826456	0.178052
C9orf116	0.527968	1.39323	0.567938	0.860247
C9orf123	-0.0506034	4.14309	0.894104	0.976139
C9orf125	-0.02917	4.41205	0.920074	0.982893
C9orf131	2.03889	0.614758	0.0215067	0.258561
C9orf140	-1.82497	3.21373	0.000436514	0.0545079
C9orf142	0.0782893	2.79403	0.889248	0.974409
C9orf150	-0.134856	4.67684	0.704648	0.919265
C9orf152	0.188047	6.18755	0.627944	0.886768
C9orf156	0.444736	4.3176	0.315581	0.708258
C9orf16	-0.336956	3.5983	0.4117	0.778168
C9orf167	-0.0152165	4.19951	0.959282	0.994028
C9orf21	0.0482255	3.31345	0.934669	0.985959
C9orf23	-0.875746	2.60023	0.0927506	0.447204
C9orf25	-0.293373	2.19802	0.597805	0.872619
C9orf3	0.167608	4.14076	0.619337	0.884042
C9orf30	0.448899	3.08315	0.277439	0.674658
C9orf37	1.26793	1.90551	0.0553497	0.369331
C9orf38	-0.542534	1.00327	0.623666	0.885818
C9orf40	-0.950295	1.3058	0.12897	0.515263
C9orf41	-0.0921122	5.0144	0.750146	0.932772
C9orf46	-0.323378	4.17018	0.36282	0.746241
C9orf47	1.84254	0.320038	0.0963955	0.452569
C9orf5	0.145435	7.81568	0.472428	0.812879
C9orf64	0.246645	4.939	0.425745	0.787623
C9orf66	1.0976	0.851524	0.17761	0.578861
C9orf68	0.253184	4.35298	0.558393	0.856274
C9orf69	0.606721	3.27683	0.168052	0.566445
C9orf7	0.480148	3.77626	0.324872	0.713962
C9orf72	-0.805894	4.98128	0.00657048	0.161184
C9orf78	0.181433	5.36292	0.486865	0.81967
C9orf80	0.740364	4.75603	0.0283237	0.287299
C9orf82	-0.413857	4.60371	0.23958	0.639565
C9orf84	1.28942	2.98487	0.0224431	0.261226
C9orf85	0.203888	4.0072	0.565715	0.859282
C9orf86	-0.0406091	4.31395	0.857826	0.965389
C9orf89	0.376666	3.54098	0.470948	0.812836
C9orf9	0.442422	2.28877	0.52577	0.840631
C9orf91	-0.439379	3.66861	0.378906	0.759197
C9orf93	-0.276669	3.86017	0.54401	0.848021
C9orf95	0.530078	4.0431	0.16677	0.565329
CA1	0.102791	2.87687	0.880135	0.972356
CA11	0.715861	2.49041	0.344866	0.730453
CA12	0.342716	6.02371	0.485062	0.818524
CA13	-0.285063	6.54775	0.383339	0.762978
[truncated: 13,922 more rows]

## Sheet: 5b_Stroma
	logFC	logCPM	PValue	FDR
1/2-SBSRNA4	-1.34899	-0.10001	0.121669	0.483835
61E3.4	-0.0229184	1.27106	0.969379	0.996137
A1BG	-0.476772	1.18984	0.527615	0.827385
A1CF	1.09826	1.67018	0.18822	0.576812
A2LD1	0.795572	2.37091	0.241167	0.627162
A2M	0.178887	10.0282	0.305091	0.680466
A2ML1	1.54884	2.44677	0.100128	0.44784
A2MP1	-0.63212	0.672524	0.433515	0.768452
A4GALT	-0.59014	3.97759	0.285131	0.667387
A4GNT	-0.827704	1.01427	0.504236	0.814563
AAA1	2.35403	-0.332878	0.0282756	0.256072
AAAS	0.119284	3.94659	0.76899	0.934017
AACS	-0.180944	2.12004	0.766508	0.933019
AADAC	2.04258	0.862941	0.0525782	0.343379
AADAT	0.491716	3.44731	0.387765	0.738294
AAGAB	-0.192272	3.66823	0.612087	0.865836
AAK1	-0.165873	7.94486	0.402495	0.748525
AAMP	0.520682	4.02737	0.14136	0.515956
AARS	-0.0612208	6.1445	0.833352	0.957066
AARS2	-0.314396	2.46418	0.596765	0.859603
AARSD1	-0.268537	2.4774	0.671743	0.893165
AASDH	0.286311	4.07721	0.531395	0.829365
AASDHPPT	-0.810273	5.62042	0.0150216	0.191174
AASS	-0.436743	5.49239	0.102526	0.44987
AATF	0.592737	5.53788	0.0208672	0.22031
AATK	0.218551	0.165317	0.858486	0.964869
ABAT	1.55338	4.02006	0.00907518	0.153562
ABCA1	-0.00882102	8.76531	0.958195	0.99224
ABCA10	0.250422	4.5517	0.587942	0.855582
ABCA11P	0.627777	2.25205	0.273761	0.657624
ABCA12	1.85035	3.65978	0.0258051	0.244615
ABCA13	-0.53613	1.88278	0.569235	0.847583
ABCA2	-0.026229	4.65671	0.943964	0.987621
ABCA3	0.816432	3.12763	0.223775	0.612889
ABCA5	0.424673	4.90204	0.279977	0.663216
ABCA6	-0.191242	6.63819	0.497042	0.811514
ABCA7	0.846176	1.28649	0.308713	0.682842
ABCA8	-0.374328	6.33739	0.305487	0.680466
ABCA9	-0.0347144	5.23728	0.932591	0.984925
ABCB1	0.818329	4.45774	0.0812124	0.414152
ABCB10	0.537876	4.13712	0.108133	0.46081
ABCB11	-1.97873	-0.188998	0.130395	0.499793
ABCB4	-0.844239	1.4244	0.203271	0.593705
ABCB6	0.666752	1.87129	0.299184	0.678341
ABCB7	-0.255826	4.03304	0.462718	0.788302
ABCB8	0.634439	1.28313	0.36069	0.720881
ABCB9	-0.639546	-0.270899	0.553686	0.839945
ABCC1	0.49595	5.73759	0.0810914	0.413932
ABCC10	-0.912074	2.64082	0.133433	0.504434
ABCC2	-5.96561	2.22949	1.29498e-05	0.00461396
ABCC3	1.18618	4.97633	0.0188503	0.211648
ABCC4	-0.0623409	5.46174	0.833268	0.957066
ABCC5	-0.3755	4.69824	0.399913	0.747405
ABCC6	0.746038	-0.0529221	0.43446	0.768515
ABCC8	-3.46686	2.20441	0.0086206	0.150823
ABCC9	-0.600115	7.4061	0.0145199	0.188341
ABCD1	-0.385508	1.92416	0.5567	0.841534
ABCD2	1.0129	2.14264	0.112288	0.467941
ABCD3	0.321311	5.01465	0.253038	0.638988
ABCD4	-1.08088	3.41586	0.0288652	0.258718
ABCE1	-0.185845	6.36081	0.335697	0.703983
ABCF1	-0.420579	5.7319	0.245824	0.630677
ABCF2	0.130344	4.8948	0.710159	0.908127
ABCF3	0.42159	3.41858	0.363516	0.72263
ABCG1	0.850288	4.44531	0.0230559	0.231732
ABCG2	-0.116898	4.04781	0.789987	0.941773
ABCG5	0.892071	-0.310903	0.444925	0.775472
ABHD10	-0.0290267	5.02076	0.921013	0.980899
ABHD11	-1.01803	2.51827	0.18684	0.575326
ABHD12	0.453867	3.80813	0.260837	0.646407
ABHD12B	-2.05616	1.52426	0.0192611	0.214146
ABHD13	-0.362007	4.91455	0.211293	0.600614
ABHD14A	0.229093	2.10878	0.681231	0.896976
ABHD14B	-0.186861	5.25927	0.559742	0.842949
ABHD15	0.355766	3.86319	0.424911	0.763875
ABHD16A	-1.95886	4.13009	0.002241	0.0767288
ABHD2	0.316868	9.14991	0.196219	0.587268
ABHD3	-0.0741453	3.5727	0.881707	0.969954
ABHD4	0.571426	5.05704	0.104779	0.453732
ABHD5	0.162546	5.22362	0.610483	0.865726
ABHD6	0.123385	2.16161	0.849772	0.962523
ABHD8	-0.0429585	-0.0857521	0.971522	0.996757
ABI1	0.00474221	7.07774	0.978356	0.998752
ABI2	0.171656	7.84928	0.391837	0.740804
ABI3	0.378208	3.15122	0.473863	0.79473
ABI3BP	0.474834	8.04473	0.0784021	0.408247
ABL1	0.353063	6.85761	0.218974	0.606839
ABL2	-0.0414372	7.02348	0.857873	0.964765
ABLIM1	0.959091	7.22317	0.00319379	0.0912897
ABLIM2	1.00428	2.43053	0.230141	0.619288
ABLIM3	-1.50398	4.50215	0.00136045	0.0611855
ABO	-0.158658	0.740867	0.84502	0.960946
ABP1	-0.238912	2.55769	0.754897	0.927652
ABR	0.191193	6.26738	0.474111	0.795063
ABRA	-0.27579	-0.491892	0.823111	0.952934
ABT1	0.461091	2.88346	0.362683	0.722146
ABTB1	0.84589	1.78756	0.202572	0.592965
ABTB2	0.29791	3.17779	0.603988	0.863447
ACAA1	-0.100999	2.45763	0.843033	0.960669
ACAA2	0.734557	6.26373	0.0175723	0.20434
ACACA	0.0352367	5.5207	0.911068	0.977399
ACACB	-0.324879	4.40348	0.366624	0.725636
ACAD10	0.607872	2.68895	0.272948	0.65723
ACAD11	-1.1478	1.08404	0.226891	0.615913
ACAD8	-2.92249	4.82208	4.17005e-06	0.00255351
ACAD9	-0.0618735	3.37096	0.907193	0.976995
ACADL	0.323645	1.42134	0.695708	0.902083
ACADM	-0.175928	5.91602	0.520267	0.823593
ACADS	0.31898	1.44498	0.687285	0.899406
ACADSB	0.300539	5.32177	0.369103	0.727287
ACADVL	0.612949	4.81892	0.0678424	0.386171
ACAN	-0.0411719	2.07606	0.965904	0.994964
ACAP1	1.69201	2.07866	0.0243033	0.237966
ACAP2	-0.0665908	7.32557	0.739248	0.921009
ACAP3	1.44958	0.94688	0.0313473	0.268323
ACAT1	-0.406258	4.60543	0.291312	0.673634
ACAT2	0.422604	2.54832	0.462087	0.788013
ACBD3	0.048969	7.01381	0.809853	0.947994
ACBD4	-1.31309	0.402513	0.0860587	0.42154
ACBD5	0.329466	6.45122	0.164501	0.54583
ACBD6	0.328369	3.68658	0.43628	0.770153
ACBD7	-4.35763	0.0102733	0.00160505	0.0656917
ACCN2	0.260182	2.55681	0.696719	0.902313
ACCS	0.811595	1.19469	0.250774	0.636268
ACD	-0.0373137	2.44456	0.957147	0.992171
ACE	0.331643	2.69576	0.463996	0.789161
ACE2	1.19768	1.54563	0.188574	0.577253
ACER2	-0.981879	3.63049	0.133006	0.503815
ACER3	-0.844211	5.76209	0.0150567	0.191231
ACHE	3.67943	-0.245793	0.000120453	0.0182641
ACIN1	-0.424478	5.77604	0.128258	0.495847
ACLY	-0.177594	6.56643	0.456123	0.784279
ACMSD	-1.44302	0.686516	0.260379	0.646407
ACN9	-0.633275	2.39411	0.227489	0.616401
ACO1	0.113573	6.43039	0.634873	0.876977
ACO2	0.441163	3.52536	0.281589	0.664848
ACOT1	0.353547	0.0570506	0.69837	0.903376
ACOT11	-1.14585	1.25923	0.115343	0.472507
ACOT13	-0.125771	5.58711	0.623858	0.872503
ACOT2	-0.277137	1.13877	0.640638	0.878927
ACOT4	-1.60675	0.110626	0.111892	0.467732
ACOT7	0.265781	4.24128	0.568971	0.847583
ACOT8	-0.412415	1.13212	0.574941	0.850287
ACOT9	0.0110733	3.86395	0.981621	1
ACOX1	-0.396774	6.87819	0.0713077	0.393052
ACOX2	0.0111124	2.53548	0.997236	1
ACOX3	0.247739	2.64633	0.695038	0.901836
ACP1	0.445698	4.78856	0.124788	0.489581
ACP2	0.448028	4.03219	0.312137	0.684017
ACP5	1.26586	4.12529	0.00174657	0.0673295
ACP6	-0.465284	2.45528	0.492371	0.808282
ACPL2	-0.391563	4.48473	0.284294	0.667194
ACPP	-1.42369	2.78189	0.0415078	0.306942
ACRBP	3.72351	1.66646	0.000174097	0.0218841
ACRC	0.0384252	0.654184	0.969496	0.996137
ACSF2	-1.63074	3.29964	0.0462908	0.321883
ACSF3	0.122171	1.80811	0.857077	0.964432
ACSL1	0.360197	6.05663	0.186007	0.574607
ACSL3	-0.0830639	7.06645	0.647079	0.882189
ACSL4	0.00457289	7.19102	0.979128	0.998925
ACSL5	-0.275378	5.54847	0.536009	0.83111
ACSL6	-0.863609	0.842786	0.300392	0.678341
ACSM3	0.33695	1.66461	0.682257	0.896976
ACSS1	-0.679345	2.22528	0.305464	0.680466
ACSS2	0.114899	3.24743	0.82904	0.956213
ACSS3	0.481685	5.13639	0.18191	0.569694
ACTA2	-0.148104	10.4291	0.496119	0.810885
ACTB	0.179789	10.9169	0.216028	0.604993
ACTBL2	-2.69825	0.594128	0.0200579	0.216842
ACTG1	0.249596	10.4116	0.0766411	0.404576
ACTG2	-1.0512	6.93845	0.0473811	0.325434
ACTL6A	-0.224946	4.89829	0.511806	0.818695
ACTN1	0.255162	8.23173	0.168102	0.549991
ACTN4	0.00349128	8.28577	0.987049	1
ACTR10	1.0147	5.22498	0.0016048	0.0656917
ACTR1A	0.0887054	6.08662	0.757045	0.92872
ACTR1B	0.64869	4.70826	0.0814774	0.414474
ACTR2	-0.26732	8.99763	0.115366	0.472507
ACTR3	0.0562963	8.69906	0.700426	0.904232
ACTR3B	-0.500561	2.12596	0.434096	0.768485
ACTR3C	-1.91233	0.667934	0.0332686	0.27576
ACTR5	0.642637	1.88961	0.384674	0.736081
ACTR6	0.58712	3.61182	0.204316	0.594936
ACTR8	-0.816462	4.18927	0.0464492	0.32209
ACVR1	0.272212	6.05065	0.298665	0.678337
ACVR1B	0.072814	5.85074	0.797558	0.94455
ACVR1C	-0.49613	2.15665	0.575275	0.850395
ACVR2A	-0.0424246	7.16025	0.869977	0.967129
ACVR2B	0.212435	4.74266	0.568611	0.847503
ACVRL1	0.418493	4.73689	0.176746	0.563726
ACY3	-2.67125	-0.279043	0.00967633	0.15697
ACYP1	0.853092	1.69616	0.226701	0.615712
ACYP2	0.505399	2.24982	0.312798	0.684074
ADA	0.913951	1.93534	0.18617	0.574643
ADAL	0.0280845	3.37817	0.952592	0.990867
ADAM1	2.63887	1.43209	0.00346286	0.0950555
ADAM10	-0.401246	7.93148	0.043393	0.313885
ADAM12	-0.476137	8.20342	0.186509	0.57502
ADAM15	0.919679	4.07956	0.0562218	0.356616
ADAM17	-0.0895713	6.2145	0.666017	0.890693
ADAM19	-0.516342	6.32173	0.0666002	0.382657
ADAM20	0.0558573	0.615582	0.95104	0.990538
ADAM22	-0.226243	7.71264	0.40817	0.751443
ADAM23	-0.134605	3.4595	0.786106	0.940076
ADAM28	-0.0121263	5.52709	0.973321	0.997121
ADAM32	0.490926	2.04601	0.453826	0.783152
ADAM33	0.498205	2.56843	0.383137	0.73494
ADAM8	0.134749	2.74828	0.814403	0.94955
ADAM9	-0.322854	8.12805	0.0506417	0.336505
ADAMDEC1	1.65327	3.70295	0.0318446	0.270189
ADAMTS1	0.634064	6.62739	0.0313036	0.268237
ADAMTS10	0.591447	1.48197	0.370713	0.727502
ADAMTS12	-0.210035	8.01033	0.39247	0.741159
ADAMTS14	-1.0842	1.68085	0.126383	0.491966
ADAMTS15	0.332802	0.459304	0.729345	0.916705
ADAMTS16	0.257315	3.1277	0.730819	0.91742
ADAMTS17	-1.13094	1.47047	0.186421	0.574971
ADAMTS18	-0.976171	1.5497	0.235323	0.623962
ADAMTS2	0.112216	8.05779	0.582951	0.853284
ADAMTS3	-0.874565	2.72702	0.0810613	0.413932
ADAMTS4	0.719795	5.27337	0.139571	0.513795
ADAMTS5	-0.125033	5.42786	0.707342	0.907013
ADAMTS6	-0.882728	5.11488	0.0367459	0.286876
ADAMTS7	-0.557902	3.3207	0.368162	0.726756
ADAMTS8	2.22627	1.22972	0.0146811	0.188802
ADAMTS9	0.176697	5.58877	0.610391	0.865672
ADAMTS9-AS1	0.601134	2.11858	0.378499	0.732298
ADAMTS9-AS2	-0.704197	2.37104	0.294023	0.674905
ADAMTSL1	-0.648029	4.61785	0.166934	0.548217
ADAMTSL2	-0.552316	3.07848	0.342251	0.709119
ADAMTSL3	0.0331233	5.8804	0.939019	0.986556
ADAMTSL4	-0.289238	3.91031	0.552323	0.83948
ADAMTSL5	-0.0828978	2.02562	0.914194	0.978772
ADAP1	2.38524	1.23687	0.0108942	0.168207
ADAP2	-2.70614	5.50066	3.99823e-06	0.00255351
ADAR	0.351462	8.69077	0.0687235	0.388553
ADARB1	-0.00253695	4.47003	0.996114	1
ADAT1	-0.159346	4.06638	0.678721	0.895567
ADAT2	-1.01187	3.2053	0.0793612	0.410497
ADC	-2.37712	3.21032	0.000887312	0.0467778
ADCK1	1.74096	2.50734	0.0385063	0.295571
ADCK2	0.192469	2.45816	0.731658	0.91742
ADCK3	-1.45751	3.88612	0.0141822	0.186819
ADCK4	-0.553847	2.08285	0.472994	0.794089
ADCK5	1.22344	-0.217723	0.209964	0.599518
ADCY1	-1.52794	2.45496	0.0324408	0.272118
ADCY2	-1.19082	3.76936	0.00260755	0.0827905
ADCY3	0.674329	4.31371	0.102656	0.44987
ADCY4	-0.638862	2.62794	0.41901	0.759992
ADCY5	0.142854	2.70293	0.835506	0.958709
ADCY6	0.0840515	3.43258	0.853014	0.96318
ADCY7	-0.169561	5.06941	0.58672	0.855092
ADCY9	0.313587	5.15543	0.341996	0.708885
ADCYAP1	-0.0392237	3.69323	0.961918	0.993042
ADCYAP1R1	0.39772	1.44713	0.688775	0.899406
ADD1	-0.231538	6.88413	0.250351	0.636119
ADD2	0.161026	3.95093	0.82473	0.953769
ADD3	-0.110942	8.36839	0.514939	0.820572
ADH1A	-1.66417	0.0408202	0.0230254	0.231732
ADH1B	0.1229	5.705	0.82566	0.954161
ADH1C	-1.23531	2.72552	0.0819439	0.415619
ADH4	2.27168	0.766228	0.0301571	0.264427
ADH5	0.30699	6.23849	0.161602	0.543258
ADH6	0.358817	1.34493	0.654008	0.88445
ADHFE1	-0.577954	0.98121	0.426182	0.764277
ADI1	0.123959	5.53615	0.623159	0.872223
ADIPOR1	0.279886	7.29265	0.0950516	0.438762
ADIPOR2	0.349701	4.66418	0.306049	0.680627
ADK	0.365542	4.12373	0.311914	0.684017
ADM	-0.589989	3.9833	0.366829	0.725679
ADM2	0.0530035	-0.0888543	0.976537	0.998143
ADNP	0.553609	7.54521	0.0114963	0.171861
ADNP2	0.542402	5.29918	0.0745292	0.399253
ADO	-0.134825	5.16024	0.681845	0.896976
ADORA1	0.934911	1.70908	0.219798	0.608065
ADORA2A	1.55357	0.552287	0.0924913	0.434476
ADORA2B	0.718279	0.224928	0.45439	0.783413
ADORA3	-0.137076	4.51983	0.761426	0.931168
ADPGK	-0.479488	5.03954	0.28349	0.666006
ADPRH	-0.113934	4.5947	0.744061	0.923248
ADPRHL1	-0.173278	-0.0428045	0.887875	0.971344
ADPRHL2	1.05465	2.19968	0.0641197	0.378206
ADRA2A	-0.238772	4.96996	0.563257	0.845238
ADRA2C	0.532752	0.194848	0.504688	0.814715
ADRB2	-1.43711	2.76338	0.0259446	0.245142
ADRBK1	0.490803	3.45079	0.343115	0.709562
ADRBK2	0.00216402	5.72625	0.999617	1
ADRM1	0.715535	4.38815	0.0635358	0.377659
ADSL	-0.00601991	3.92451	0.988747	1
ADSS	0.322928	5.92721	0.185663	0.574607
ADSSL1	-0.0521857	0.796628	0.978103	0.998652
AEBP1	-0.231656	9.94211	0.341254	0.708624
AEBP2	0.141563	5.75149	0.591741	0.85744
AEN	0.744368	2.9327	0.157611	0.536919
AES	0.627823	5.81933	0.0239793	0.236017
AFAP1	-0.357323	6.609	0.0908912	0.431213
AFAP1-AS1	-0.46341	4.82191	0.539017	0.831802
AFAP1L1	0.298816	3.19728	0.572604	0.848909
AFAP1L2	-0.697331	3.31276	0.209504	0.599431
AFF1	0.0599604	8.65593	0.678822	0.895627
AFF2	-1.03627	4.37683	0.0506405	0.336505
AFF3	1.29371	4.62416	0.00638849	0.129075
AFF4	-0.15072	9.11321	0.214826	0.603335
AFG3L1P	-1.13579	2.88045	0.148465	0.524116
AFG3L2	0.136425	5.11485	0.625349	0.872865
AFMID	0.560166	2.56736	0.263468	0.649582
AFTPH	-0.0548653	6.90246	0.833164	0.957066
AGA	-0.422972	3.83912	0.324621	0.694036
AGAP1	-1.05524	5.62364	0.00498939	0.113642
AGAP11	-3.58011	1.965	0.000729367	0.0420734
AGAP2	1.4143	1.41821	0.0170102	0.202255
AGAP3	0.606668	3.82487	0.138485	0.511917
AGAP5	1.15993	1.46447	0.190455	0.578339
AGAP6	-0.284247	2.17437	0.690358	0.900106
AGAP9	-1.1422	-0.719533	0.127142	0.49353
AGBL2	0.299615	0.827517	0.755637	0.928208
AGBL3	0.303395	1.78209	0.623296	0.872223
AGBL5	-0.482608	3.61527	0.366416	0.725316
AGFG1	-0.0493467	7.49913	0.819712	0.952038
AGFG2	1.30181	3.64418	0.0503841	0.336063
AGGF1	-0.183252	6.32583	0.47218	0.794025
AGK	-0.381234	4.86204	0.250653	0.636194
AGL	-0.164375	5.82448	0.531275	0.829365
AGMAT	-1.04853	-0.523478	0.258514	0.645051
AGMO	-1.34338	1.36867	0.103789	0.45272
AGPAT1	0.299404	6.61763	0.182078	0.569694
AGPAT2	-0.595973	2.9433	0.228725	0.618007
AGPAT3	0.39855	5.23678	0.247697	0.632996
AGPAT4	-0.106914	4.29969	0.775763	0.935798
AGPAT5	-0.609772	4.66657	0.0357501	0.283803
AGPAT6	-0.132132	4.22245	0.713588	0.909382
AGPAT9	0.698743	2.73612	0.316903	0.687293
AGPHD1	-0.282072	2.41968	0.650004	0.88398
AGPS	-0.145768	6.61373	0.478242	0.797454
AGR2	0.215712	5.67296	0.710055	0.908127
AGR3	1.18952	1.97282	0.217846	0.605722
AGRN	0.547129	4.8517	0.192272	0.581196
AGT	1.19259	4.73001	0.0610498	0.370841
AGTPBP1	-0.185851	5.17315	0.574712	0.850287
AGTR1	0.148713	3.19119	0.815971	0.950169
AGTRAP	0.74148	2.83668	0.155696	0.534171
AGXT2L2	-0.553291	2.4733	0.340372	0.708199
AHCTF1	0.424767	7.29375	0.0299039	0.263184
AHCY	0.122727	4.7015	0.695385	0.901836
AHCYL1	0.144807	7.57987	0.50223	0.813396
AHCYL2	0.689077	5.86542	0.0385925	0.295571
AHDC1	0.623879	3.96095	0.155166	0.533373
AHI1	0.0606693	6.41933	0.771387	0.934955
AHNAK	-0.0518392	11.3448	0.707009	0.906921
AHNAK2	-0.589815	7.4747	0.0135289	0.183682
AHR	0.206287	10.1671	0.256517	0.642441
AHRR	1.20175	0.303886	0.214734	0.603335
AHSA1	-0.175004	4.94627	0.487592	0.804638
AHSA2	0.339155	3.4578	0.467661	0.790743
AIDA	0.113027	5.0536	0.634277	0.876668
AIF1	0.35344	6.49397	0.292768	0.674491
AIF1L	1.55232	3.40532	0.0482729	0.328582
AIFM1	0.115713	4.10076	0.789117	0.941512
AIFM2	0.620895	2.71157	0.262517	0.648291
AIG1	-0.137049	4.91408	0.675891	0.894632
AIM1	0.2445	6.17488	0.397956	0.745658
AIM1L	-1.9321	-0.137938	0.0802154	0.413062
AIM2	-0.323989	1.76296	0.709157	0.90796
AIMP1	0.0819	6.02035	0.763268	0.932044
AIMP2	0.906882	2.59017	0.0646617	0.379232
AIP	0.0139519	3.95641	0.978108	0.998652
AK1	0.885327	3.23497	0.0592836	0.365552
AK2	-0.312053	6.52685	0.330856	0.698934
AK3	0.0701695	5.70155	0.754274	0.927373
AK4	0.41043	5.55525	0.325942	0.695341
AK5	-1.09364	3.34296	0.0861007	0.42154
AK7	3.33416	0.160723	0.00496885	0.113337
AK8	1.4049	1.02076	0.140291	0.51471
AKAP1	-0.988802	4.69662	0.0525784	0.343379
AKAP10	-0.22389	5.21577	0.426567	0.764279
AKAP11	-0.437571	9.61909	0.0611819	0.370902
AKAP12	-0.0629802	9.26861	0.722862	0.913896
AKAP13	0.114353	9.47246	0.376077	0.729769
AKAP2	-0.319869	0.184029	0.706791	0.906844
AKAP5	0.483175	3.85027	0.176522	0.563321
AKAP6	0.500906	4.2036	0.356293	0.71759
AKAP7	0.552201	3.01728	0.258639	0.645051
AKAP8	-0.220286	4.13288	0.576566	0.850675
AKAP8L	-0.133013	3.04628	0.756364	0.92858
AKAP9	-0.146714	9.02306	0.287383	0.669429
AKD1	1.27087	4.11493	0.00730636	0.139478
AKIP1	1.78042	2.70639	0.000818781	0.0444908
AKIRIN1	0.0636855	5.43025	0.844779	0.960946
AKIRIN2	0.266091	4.89455	0.371028	0.727502
AKIRIN2-AS1	0.579248	2.88756	0.372344	0.72773
AKNA	0.246709	4.3763	0.484674	0.802798
AKR1A1	0.983715	4.09369	0.00739877	0.140397
AKR1B1	0.526637	5.41112	0.088482	0.426646
AKR1B10	-0.522811	0.758271	0.654691	0.884962
AKR1C1	-1.73857	0.676431	0.025812	0.244615
AKR1C2	0.444899	1.14479	0.600735	0.861649
AKR1C3	-0.614535	2.3903	0.349655	0.712968
AKR1E2	-0.157036	1.56307	0.816284	0.950212
AKR7A2	0.0311911	2.85331	0.955812	0.992129
AKR7A3	3.70228	-0.0653785	0.000533016	0.0368963
AKT1	1.68757	5.69916	0.000170788	0.0218841
AKT1S1	0.0935	3.3317	0.853647	0.963345
AKT2	-0.315187	6.19395	0.176867	0.563726
AKT3	-0.208739	7.95581	0.269192	0.654243
AKTIP	0.2221	3.68601	0.64101	0.878952
ALAD	-0.301386	4.9003	0.314205	0.685295
ALAS1	0.566616	4.75252	0.127573	0.494293
ALCAM	0.0803582	7.23554	0.725572	0.915141
ALDH16A1	-0.3681	2.28207	0.545033	0.835015
ALDH18A1	0.305611	5.74897	0.235343	0.623962
ALDH1A1	-0.103572	7.73183	0.719286	0.912272
ALDH1A2	0.300909	1.4831	0.783919	0.939718
ALDH1A3	-0.111191	4.61655	0.764935	0.932437
ALDH1B1	-0.0323534	6.71286	0.910512	0.977399
ALDH1L1	-0.350371	-0.856518	0.784339	0.939718
ALDH1L2	-0.16924	7.51396	0.388725	0.738786
ALDH2	0.845316	6.16958	0.00421523	0.104074
ALDH3A1	-2.99233	1.61432	0.0269132	0.249846
ALDH3A2	-0.3993	5.57621	0.228566	0.617859
ALDH3B1	-1.59408	4.85619	0.00479987	0.111398
ALDH3B2	-0.856257	-0.672069	0.410552	0.753128
ALDH4A1	0.172312	1.66782	0.812579	0.948915
ALDH5A1	-0.951371	3.40538	0.0870203	0.423032
ALDH6A1	-0.343257	4.21305	0.359376	0.719808
ALDH7A1	0.307391	4.43063	0.476694	0.796912
ALDH9A1	0.31538	5.72403	0.345093	0.710767
ALDOA	0.874418	7.28501	0.000342776	0.0279291
ALDOB	-1.01185	1.61394	0.293816	0.674779
ALDOC	0.283688	3.37172	0.611066	0.865758
ALG1	0.548816	1.71817	0.402128	0.748105
ALG10	0.601926	3.83078	0.13841	0.511877
ALG10B	0.453159	4.64464	0.139353	0.513456
ALG11	-0.309096	2.94754	0.5714	0.848387
ALG12	-1.59105	3.2708	0.00446393	0.107519
ALG13	-0.337894	5.80449	0.237896	0.624595
ALG14	0.749384	2.03651	0.272312	0.656191
ALG2	-0.0296651	5.88118	0.910381	0.977399
ALG3	0.237998	4.80475	0.515955	0.820878
ALG5	0.363273	4.27826	0.298749	0.678341
ALG6	-1.12937	3.8221	0.0176048	0.20434
ALG8	-0.283738	5.7313	0.288777	0.670695
ALG9	-0.0678828	4.70252	0.825803	0.954161
ALKBH1	-0.418712	3.19924	0.478569	0.797664
ALKBH2	0.555501	1.84155	0.412525	0.754718
ALKBH3	0.0652504	2.74175	0.888276	0.971344
ALKBH4	0.112969	0.514437	0.90727	0.976995
ALKBH5	-0.531156	2.53308	0.304361	0.680466
ALKBH6	2.28055	2.84988	0.0109499	0.168277
ALKBH7	0.239798	2.69047	0.626614	0.873232
ALKBH8	-0.815173	3.74774	0.0256085	0.243947
ALMS1	-0.0896086	7.80026	0.654848	0.884962
ALOX12	-1.21141	1.23002	0.13523	0.506928
ALOX12P2	-1.12535	-0.185335	0.351596	0.714546
ALOX15B	1.32978	3.26059	0.0681129	0.386793
ALOX5	-0.0247938	5.2174	0.942109	0.987366
ALOX5AP	0.285027	6.75451	0.373431	0.728423
ALPK1	-0.300612	4.76659	0.526547	0.826683
ALPK2	-0.0900308	5.06415	0.858463	0.964869
ALPK3	-0.150589	3.46708	0.790245	0.941818
ALPL	1.43865	3.70746	0.019469	0.21419
ALS2	-0.700774	5.30545	0.0157	0.194976
ALS2CL	0.325816	1.81667	0.715863	0.910776
ALS2CR11	-2.32874	2.25242	0.0006258	0.0386177
ALS2CR12	-0.00230008	1.15092	1	1
ALS2CR8	-0.363789	5.15962	0.21181	0.600614
AMBRA1	-0.0406025	5.05544	0.903676	0.975966
AMD1	0.0818115	5.44578	0.772542	0.93503
AMDHD2	1.42601	1.14027	0.0745093	0.399253
AMELX	-1.93283	-0.192256	0.0425371	0.310373
AMFR	0.0896452	5.55584	0.739608	0.921097
AMICA1	-0.0275435	3.81973	0.953161	0.990992
AMIGO1	0.168568	1.55438	0.833849	0.957567
AMIGO2	0.101226	4.6114	0.771122	0.93492
AMIGO3	-0.628016	-0.267583	0.521474	0.824166
AMMECR1	0.438644	4.41033	0.210923	0.600413
AMMECR1L	0.940836	4.80908	0.00586884	0.124252
AMN	0.71258	-0.661071	0.517315	0.822138
AMN1	-0.723495	3.66506	0.137884	0.51076
AMOT	0.559078	5.27767	0.281696	0.664848
AMOTL1	-0.241042	7.36586	0.225306	0.614528
AMOTL2	0.00494445	5.06635	0.987874	1
AMPD2	1.76338	5.18696	0.000466915	0.0333352
AMPD3	1.8797	5.63575	0.000608657	0.0378945
AMPH	-0.644822	3.41512	0.228809	0.618007
AMT	1.09731	2.42859	0.172305	0.556107
AMY2B	0.467304	1.23427	0.435285	0.769378
AMZ2	0.0486216	6.01637	0.83107	0.956659
AMZ2P1	-0.231918	3.54759	0.607377	0.864422
ANAPC1	-0.0389328	5.16766	0.866998	0.966474
ANAPC10	-0.0970642	3.40567	0.827885	0.955502
ANAPC11	0.27267	5.26826	0.344288	0.710245
ANAPC13	-0.307963	4.78364	0.281345	0.66453
ANAPC16	0.688826	5.05874	0.0122175	0.176993
ANAPC2	-0.410347	0.598149	0.568344	0.847486
ANAPC4	2.30407	6.31832	8.24319e-07	0.00109366
ANAPC5	-0.41455	5.34316	0.133227	0.504304
ANAPC7	-0.148337	4.61957	0.677597	0.895172
ANG	-0.0682489	2.48464	0.910024	0.977399
ANGEL1	0.761655	5.37622	0.069791	0.390679
ANGEL2	0.162057	4.99263	0.571101	0.848387
ANGPT1	-0.070144	5.52701	0.839923	0.959718
ANGPT2	0.776602	6.74766	0.0709958	0.392421
ANGPTL1	0.529252	4.64202	0.15118	0.527838
ANGPTL2	-0.23731	7.85737	0.353437	0.715222
ANGPTL3	-0.562159	1.56501	0.30995	0.683918
ANGPTL4	0.512926	1.28399	0.460141	0.786863
ANK1	0.683943	1.02014	0.432695	0.768452
ANK2	-0.298192	6.36137	0.295462	0.675992
ANK3	0.116201	5.48501	0.735557	0.918889
ANKAR	-0.473434	3.40751	0.260983	0.646407
ANKDD1A	-0.903984	2.69108	0.140281	0.51471
ANKDD1B	0.808713	-0.334041	0.353641	0.715325
ANKFN1	0.474997	3.50088	0.482307	0.800951
ANKFY1	-1.31833	7.17593	1.33309e-05	0.00461396
ANKH	-0.0591588	8.4627	0.751674	0.926585
ANKHD1	-0.705755	2.33807	0.247184	0.632094
ANKIB1	-0.00953351	7.40736	0.955475	0.991962
ANKLE2	-0.143832	5.70063	0.572846	0.849175
ANKMY1	0.457588	0.357813	0.633691	0.876389
ANKMY2	0.431981	4.88376	0.27898	0.662444
ANKRA2	0.467648	4.81505	0.131367	0.501371
ANKRD1	-0.451256	1.1462	0.521154	0.824166
ANKRD10	0.0763883	5.56127	0.799302	0.944781
ANKRD10-IT1	-0.0827708	4.601	0.802784	0.94636
ANKRD11	0.0338617	6.99528	0.876758	0.968626
ANKRD12	-0.170608	8.39556	0.267787	0.653088
ANKRD13A	-0.440927	6.37537	0.102385	0.44987
ANKRD13B	-1.94188	1.69094	0.00813135	0.148193
ANKRD13C	-0.309796	5.775	0.21286	0.601278
ANKRD13D	0.226626	1.09233	0.746548	0.924766
ANKRD16	1.57209	1.29228	0.0207424	0.219574
ANKRD17	0.294829	8.78206	0.0861526	0.42154
ANKRD18A	1.84022	0.739843	0.0625521	0.374872
ANKRD19P	-1.23442	3.1494	0.00138216	0.0613009
ANKRD20A4	-1.48248	0.166215	0.102324	0.44987
ANKRD20A5P	0.00458312	0.765067	1	1
ANKRD20A9P	-0.15772	1.70447	0.769566	0.934397
ANKRD22	0.884899	2.962	0.124878	0.489581
ANKRD23	0.054614	-0.00839144	0.975627	0.998143
ANKRD26	-0.899144	5.77148	0.00208148	0.0731552
ANKRD27	0.206867	5.1058	0.482137	0.800929
ANKRD28	-0.0395538	6.10362	0.87528	0.968274
ANKRD29	0.0324817	2.24499	0.977586	0.998564
ANKRD31	-0.819624	1.56706	0.326702	0.695936
ANKRD32	-0.10142	3.85297	0.82515	0.954161
ANKRD33B	1.02461	3.03358	0.0458874	0.321131
ANKRD34A	-2.81737	2.99315	0.000439395	0.0321358
ANKRD35	0.253486	0.723545	0.68874	0.899406
ANKRD36	0.144883	5.30103	0.643207	0.879872
ANKRD36B	-0.435152	3.84873	0.266838	0.652184
ANKRD36BP1	0.131651	6.67365	0.526809	0.826989
ANKRD36BP2	0.28599	3.18627	0.641648	0.879265
ANKRD37	0.0509419	1.4996	0.936358	0.986156
ANKRD39	2.04059	1.6869	0.0105934	0.165675
ANKRD40	0.0447179	6.35536	0.848585	0.961862
ANKRD42	0.555728	4.00127	0.245092	0.629768
ANKRD43	1.10954	0.239809	0.23074	0.619399
ANKRD44	0.0575566	5.69844	0.846705	0.961505
ANKRD45	0.841984	1.19816	0.418742	0.759748
ANKRD46	0.272962	4.06886	0.483297	0.801852
ANKRD49	-0.483331	3.66113	0.260938	0.646407
ANKRD5	0.0221325	2.59255	0.975691	0.998143
ANKRD50	-0.144583	8.04731	0.426746	0.764336
ANKRD52	0.147485	5.08354	0.712743	0.909265
ANKRD53	-1.12313	0.992035	0.202402	0.592965
ANKRD54	-1.32161	3.15145	0.0270413	0.250319
ANKRD56	-1.08596	0.110896	0.29925	0.678341
ANKRD57	0.454792	4.83117	0.157841	0.537193
ANKRD6	0.294861	5.44158	0.361775	0.721567
ANKRD64	1.78522	1.85203	0.0151682	0.191813
ANKRD9	0.915421	0.217062	0.164801	0.546151
ANKS1A	0.289639	5.40586	0.349523	0.712881
ANKS1B	-0.114658	2.45156	0.875507	0.968274
ANKS3	-0.112454	1.85458	0.876223	0.968409
ANKS4B	1.09042	-0.740064	0.315381	0.685858
ANKS6	0.32999	3.71996	0.542374	0.833427
ANKZF1	-1.41825	3.79749	0.021946	0.226979
ANLN	-0.542036	5.49174	0.149312	0.52419
ANO1	-0.25037	6.7308	0.375077	0.729311
ANO10	-0.621795	4.36186	0.03812	0.293798
ANO2	-0.0951944	1.22684	0.916864	0.979612
ANO3	-1.25906	1.07424	0.282486	0.665587
ANO4	-0.544091	3.29022	0.366844	0.725679
ANO5	-0.266763	1.74483	0.700408	0.904232
ANO6	-0.206815	8.04712	0.196918	0.587614
ANO7	-2.46667	1.14893	0.0369054	0.287602
ANO8	1.16385	0.819465	0.0768739	0.405134
ANO9	-0.277809	0.573673	0.788226	0.94101
ANP32A	0.112148	6.90764	0.618879	0.86927
ANP32A-IT1	-1.25403	0.25967	0.223126	0.611874
ANP32AP1	-0.334907	2.86608	0.308681	0.682842
ANP32B	0.513357	6.67216	0.0276245	0.253398
ANP32C	-0.16612	1.40274	0.640945	0.878952
ANP32E	-0.39124	7.30121	0.0254838	0.243316
ANPEP	2.086	5.55447	0.000273857	0.0252666
ANTXR1	-0.345271	11.2334	0.0545748	0.351045
ANTXR2	-0.316314	8.54077	0.0310635	0.267475
ANUBL1	-0.483433	3.89506	0.268621	0.653659
ANXA1	-0.062068	8.44997	0.71274	0.909265
ANXA10	0.0651324	2.17721	0.938364	0.98641
ANXA11	0.192796	6.12089	0.330353	0.698934
ANXA13	0.113116	1.03094	0.895392	0.973485
ANXA2	0.310564	9.11582	0.0737708	0.397733
ANXA2P1	1.03612	2.04658	0.00631487	0.128075
ANXA2P2	0.448476	8.36445	0.0145939	0.188341
ANXA2P3	-0.287855	0.245258	0.538251	0.831344
ANXA3	0.127096	3.81802	0.792505	0.942798
ANXA4	0.330297	7.665	0.195156	0.585125
ANXA5	0.00090237	8.98257	0.994888	1
ANXA6	-0.0505247	6.32221	0.827579	0.955407
ANXA7	0.309715	6.80297	0.0872223	0.423424
ANXA8	2.09852	-0.714695	0.0287556	0.258071
ANXA8L1	1.266	-0.175489	0.164265	0.54583
ANXA8L2	-0.216372	-0.285019	0.867469	0.966474
ANXA9	-0.350742	0.619814	0.718828	0.911982
AOAH	0.766445	3.62275	0.0979606	0.444271
AOC3	-0.163351	6.78201	0.59195	0.857547
AOX1	-0.530332	4.39875	0.255661	0.641508
AP1AR	-0.383616	4.00324	0.200857	0.591951
AP1B1	0.342737	5.07951	0.225672	0.614996
AP1G1	-0.174695	7.77593	0.322155	0.691166
AP1G2	0.513052	3.9277	0.268219	0.653142
AP1M1	0.613308	3.53843	0.141881	0.516553
AP1M2	0.560781	1.03067	0.568191	0.847486
AP1S1	0.539198	1.6228	0.375642	0.729769
AP1S2	0.0474399	4.79567	0.895283	0.973485
AP1S3	-0.677196	4.49581	0.319041	0.689057
AP2A1	0.354425	4.79927	0.253686	0.63902
AP2A2	0.590395	4.88025	0.0355306	0.283195
AP2B1	0.0175899	8.16958	0.925896	0.982821
AP2M1	0.232004	7.12745	0.32809	0.697307
AP2S1	0.623349	4.0277	0.116378	0.473635
AP3B1	0.124362	6.99906	0.518533	0.822613
AP3D1	-0.377019	6.42889	0.206022	0.595833
AP3M1	-0.0959389	6.97647	0.648911	0.883396
AP3M2	0.0537018	4.41719	0.883927	0.970531
AP3S1	-0.437993	6.08358	0.0455267	0.321089
AP3S2	1.00643	0.246735	0.170879	0.554228
AP4B1	-0.215582	1.50919	0.747364	0.925189
AP4E1	-0.151219	4.93447	0.597827	0.860346
AP4M1	-1.15778	2.74455	0.196331	0.587268
AP4S1	0.274698	1.30437	0.674462	0.89447
APAF1	-0.113199	5.62302	0.662581	0.888782
APBA1	-0.10363	3.69164	0.822108	0.95261
APBA2	-0.487616	3.06801	0.369423	0.72741
APBA3	-0.624273	1.4721	0.436604	0.770384
APBB1	-0.976239	2.85955	0.08586	0.421369
APBB1IP	0.479856	3.69461	0.23759	0.624156
APBB2	-0.00994755	8.28189	0.95048	0.990538
APBB3	1.19629	0.887034	0.052108	0.341404
APC	-0.284881	7.96164	0.0624891	0.374872
APCDD1	0.314936	6.73224	0.2922	0.674275
APCDD1L	-1.31523	2.28082	0.0757458	0.402069
APEH	0.771023	4.0313	0.0450035	0.318728
APEX1	-0.128887	7.06396	0.488051	0.805042
APEX2	0.495712	3.52897	0.240714	0.627162
APH1A	0.632645	4.40282	0.18299	0.570581
APH1B	-0.320532	4.11287	0.401112	0.747763
API5	-0.48842	6.84534	0.0156878	0.194976
APIP	0.253608	3.02314	0.545549	0.83504
APITD1	2.16472	1.19365	0.00866286	0.151162
APLF	0.0383432	4.76775	0.923095	0.981885
APLN	-0.416098	1.88541	0.610036	0.865476
APLNR	0.459067	6.0304	0.154309	0.532389
APLP1	-0.225119	1.20913	0.799722	0.944818
APLP2	-0.388304	9.34107	0.0978437	0.444189
APOA1BP	0.152518	4.56429	0.720564	0.912875
APOB	1.36923	3.21953	0.0988228	0.445931
APOBEC1	-3.24925	0.0196448	0.010731	0.16687
APOBEC2	2.42039	0.541282	0.0415892	0.306955
APOBEC3B	1.17017	1.05313	0.184648	0.572944
APOBEC3C	0.620091	4.89855	0.0623196	0.374872
APOBEC3D	0.831086	2.51272	0.136975	0.509145
APOBEC3F	-1.69703	3.89643	0.00513592	0.11533
APOBEC3G	0.386902	3.54969	0.411809	0.754208
APOBR	0.449871	2.71558	0.328461	0.697592
APOC1	1.69648	4.73992	0.000431617	0.0321358
APOD	0.198405	11.1881	0.557433	0.841534
APOE	1.61932	5.57268	6.76395e-06	0.00333455
APOL1	0.742395	5.85666	0.0206026	0.218746
APOL2	0.228569	4.84498	0.505561	0.814961
APOL3	0.17723	4.5879	0.695154	0.901836
APOL4	0.983062	4.7726	0.0648166	0.379232
APOL6	0.0784237	7.65098	0.768886	0.933995
APOLD1	0.472139	5.80056	0.210423	0.599518
APOM	1.04713	1.22074	0.30532	0.680466
APOO	1.19231	2.5893	0.0740929	0.398418
APOOL	-0.358051	5.99553	0.115107	0.472446
APOPT1	0.601424	3.09866	0.1651	0.546639
APP	-0.0448833	9.85897	0.764638	0.932437
APPBP2	-0.337135	6.78724	0.127379	0.493792
APPL1	0.377507	7.03473	0.148923	0.524116
APPL2	-0.103922	5.99264	0.689954	0.899959
APRT	0.932142	3.17432	0.0371782	0.289162
APTX	0.28147	3.97074	0.504667	0.814715
AQP1	0.313582	6.18521	0.311928	0.684017
AQP11	-2.15505	0.839149	0.00726633	0.139324
AQP3	0.177193	3.45498	0.735993	0.919078
AQP5	-3.29793	3.53705	0.000963695	0.0491394
AQP9	0.50657	4.16009	0.427238	0.764763
AQR	-0.424463	6.66655	0.0213556	0.223245
AR	0.0857382	4.81482	0.847382	0.96155
ARAF	1.51917	4.97009	7.71382e-05	0.0143622
ARAP1	0.217832	4.05076	0.531012	0.829361
ARAP2	-0.000373249	6.06069	0.996026	1
ARAP3	0.517574	2.17309	0.363268	0.722546
ARCN1	-0.128691	9.54566	0.371581	0.727502
AREG	0.613917	0.102376	0.439322	0.77175
AREGB	-0.609865	-0.614655	0.536257	0.83111
ARF1	0.292962	8.96999	0.112257	0.467941
ARF3	-0.0254942	6.49501	0.910943	0.977399
ARF4	0.0364425	8.31341	0.839448	0.959718
ARF5	0.85782	2.52952	0.0669738	0.383972
ARF6	0.131362	7.05955	0.40084	0.747763
ARFGAP1	0.510226	2.84819	0.287855	0.66963
ARFGAP2	0.621792	3.22643	0.197548	0.588212
ARFGAP3	0.468846	5.6721	0.0540839	0.34938
ARFGEF1	-0.0944035	7.54089	0.561785	0.844508
ARFGEF2	0.230733	6.96301	0.216376	0.605593
ARFIP1	-0.460282	5.70576	0.0964669	0.441209
ARFIP2	0.826035	3.79211	0.0534286	0.34734
ARFRP1	0.763361	2.35867	0.127963	0.495331
ARG2	-0.293012	4.64531	0.401651	0.747873
ARGLU1	-0.320794	5.24245	0.214779	0.603335
ARHGAP1	0.185428	7.51706	0.382054	0.734233
ARHGAP10	1.21413	5.70378	0.00141496	0.0614477
ARHGAP11A	0.371673	4.20449	0.387199	0.737971
ARHGAP11B	0.424566	0.40143	0.602985	0.862409
ARHGAP12	-0.078096	5.69181	0.800949	0.945216
ARHGAP15	0.169869	4.78451	0.662072	0.888474
ARHGAP17	-0.0559096	5.29494	0.851662	0.963092
ARHGAP18	0.262636	6.6317	0.198894	0.58967
ARHGAP19	0.0602415	3.09686	0.908157	0.97701
ARHGAP20	-0.822025	4.99645	0.0284309	0.256313
ARHGAP21	-0.295184	8.20223	0.0777967	0.4065
ARHGAP22	0.905592	1.32338	0.16447	0.54583
ARHGAP23	0.126544	4.93922	0.744927	0.923675
ARHGAP24	-0.179723	5.59558	0.536671	0.83111
ARHGAP25	-0.68317	5.58887	0.144991	0.520361
ARHGAP26	0.228678	6.16426	0.443659	0.774343
ARHGAP27	0.973343	3.72968	0.0655236	0.380017
ARHGAP28	-0.403809	4.60582	0.295558	0.675992
ARHGAP29	0.0991639	6.94403	0.701658	0.904762
ARHGAP30	-0.0946495	4.87325	0.751348	0.926585
ARHGAP31	-0.132416	6.64765	0.594435	0.85839
ARHGAP32	-0.954815	7.43961	0.0110855	0.169541
ARHGAP33	1.83374	-0.373552	0.0252245	0.242273
ARHGAP35	0.152662	7.48181	0.416882	0.758256
ARHGAP39	0.761322	0.724526	0.323672	0.693099
ARHGAP4	1.30909	2.52832	0.0594117	0.365916
ARHGAP42	0.0266819	6.15875	0.92348	0.982068
ARHGAP44	1.22267	2.71763	0.0211243	0.221993
ARHGAP5	-0.429625	8.71321	0.0278837	0.254989
ARHGAP6	0.0647039	3.16868	0.897284	0.974405
ARHGAP9	0.76718	3.04569	0.187593	0.575914
ARHGDIA	0.0976716	6.21007	0.709848	0.908127
ARHGDIB	0.494072	7.96323	0.00271029	0.0844432
ARHGEF1	0.571368	3.30919	0.248725	0.634304
ARHGEF10	0.126494	5.91388	0.601051	0.861773
ARHGEF10L	-0.107944	2.82932	0.814636	0.949613
ARHGEF11	0.0782679	5.82305	0.800287	0.944995
ARHGEF12	0.201431	9.035	0.267119	0.652471
ARHGEF15	0.651711	2.23625	0.440416	0.772506
ARHGEF16	-0.796563	-0.271632	0.390313	0.740047
ARHGEF17	-0.0320157	5.76875	0.909352	0.977271
ARHGEF18	0.203039	4.32471	0.665289	0.8906
ARHGEF19	1.15862	1.36712	0.15687	0.535721
ARHGEF2	-0.198721	5.42943	0.442923	0.774343
ARHGEF25	-0.577506	3.75972	0.209314	0.599407
ARHGEF26	1.25208	4.88396	0.00562884	0.121387
ARHGEF3	0.211501	6.09198	0.535222	0.83111
ARHGEF33	-0.47239	0.697384	0.66776	0.891747
ARHGEF35	-0.798245	0.863048	0.204582	0.594936
ARHGEF37	0.74015	3.493	0.242181	0.627162
ARHGEF38	-0.676032	2.09316	0.3287	0.697764
ARHGEF4	0.283909	1.84002	0.712977	0.909265
ARHGEF40	0.234038	4.82351	0.479801	0.798962
ARHGEF5	-0.0230209	2.07332	0.957949	0.99224
ARHGEF6	-0.324425	7.52451	0.240709	0.627162
ARHGEF7	-0.118267	5.96708	0.639232	0.87807
ARHGEF9	-0.350558	5.63963	0.271385	0.65532
ARID1A	0.0629931	7.24332	0.774814	0.935501
ARID1B	-0.0403281	6.95028	0.865022	0.966234
ARID2	0.194612	7.22313	0.379775	0.733163
ARID3A	0.509322	1.80877	0.346753	0.71159
ARID3B	-0.383858	2.77445	0.513105	0.819424
ARID4A	-0.0160071	7.43196	0.930671	0.983728
ARID4B	-0.155694	7.24565	0.458124	0.785884
ARID5A	0.131431	2.05035	0.830033	0.956433
ARID5B	0.217926	8.66515	0.221714	0.610078
ARIH1	0.182571	7.66793	0.331614	0.699195
ARIH2	0.419918	4.61862	0.222161	0.610569
ARL1	-0.477416	7.37882	0.0225413	0.229898
ARL10	0.286858	1.91272	0.682383	0.896976
ARL11	-0.524627	2.01273	0.459528	0.786857
ARL13B	-0.0372306	5.86975	0.893001	0.973199
ARL14	1.10091	-0.194609	0.226866	0.615913
ARL15	0.155595	4.68331	0.631973	0.875906
ARL16	-0.251415	2.31869	0.635512	0.877015
ARL17A	0.0834934	1.83856	0.883438	0.970495
ARL2	0.396187	3.38332	0.281699	0.664848
ARL2BP	0.0466459	6.47979	0.855401	0.963893
ARL3	0.124186	4.83513	0.671528	0.893165
ARL4A	1.16044	3.26077	0.0258492	0.244676
ARL4C	0.0301369	8.26568	0.865964	0.966234
ARL4D	0.88918	3.02047	0.186537	0.57502
ARL5A	-0.20472	5.99956	0.333777	0.702084
ARL5B	-0.610266	6.57243	0.0821178	0.415655
ARL6	-0.312924	2.84391	0.49022	0.806363
ARL6IP1	0.104613	8.0859	0.58228	0.853164
ARL6IP4	0.168975	4.52503	0.560363	0.843564
ARL6IP5	0.249443	7.09991	0.173146	0.558244
ARL6IP6	0.953289	4.56439	0.0643428	0.378826
ARL8A	1.16121	3.47258	0.00750598	0.141443
ARL8B	-0.015217	6.79548	0.939172	0.986556
ARL9	-0.932453	0.289235	0.283001	0.665631
ARMC1	0.284595	5.23808	0.346676	0.71159
ARMC10	-0.0279046	4.54288	0.91801	0.979898
ARMC2	0.308223	2.26016	0.579463	0.851959
ARMC3	-0.0751001	0.0802193	0.956227	0.992146
ARMC5	-0.131674	2.39005	0.850498	0.962744
ARMC6	0.215262	1.19551	0.775805	0.935798
ARMC7	0.037271	0.917287	0.982159	1
ARMC8	-0.101735	5.69323	0.736716	0.919436
ARMC9	-1.24124	4.7772	0.00517287	0.115486
ARMCX1	-0.200009	4.55624	0.578712	0.851817
ARMCX2	-0.0903773	5.24721	0.711736	0.908851
ARMCX3	0.0404636	5.9628	0.845219	0.960968
ARMCX4	1.16564	3.45643	0.0323378	0.271689
ARMCX5	0.134571	3.61125	0.774001	0.935387
ARMCX5-GPRASP2	-0.375204	0.674833	0.640384	0.878926
ARMCX6	-0.473986	3.1735	0.312763	0.684074
ARNT	0.0998334	6.68413	0.68901	0.899406
ARNT2	-0.0774357	3.96534	0.867675	0.966474
ARNTL	0.13221	3.33777	0.761918	0.931168
ARNTL2	-0.261879	5.02	0.358449	0.71902
ARPC1A	0.659022	5.5499	0.0232528	0.232298
ARPC1B	0.513959	5.61874	0.0537936	0.348106
ARPC2	0.14915	8.72019	0.292301	0.674275
ARPC3	0.576528	5.51055	0.017508	0.20434
ARPC4	-0.0108074	5.4747	0.972715	0.996826
ARPC5	0.32194	6.75208	0.137852	0.51076
ARPC5L	0.186683	3.44124	0.645684	0.881112
ARPM1	-0.839247	0.884539	0.381076	0.733758
ARPP19	0.0942198	8.47242	0.594676	0.85839
ARR3	-0.448672	0.150191	0.6418	0.879355
ARRB1	-0.590071	5.86318	0.155992	0.534671
ARRB2	0.732974	4.33829	0.0441449	0.316164
ARRDC1	-0.57984	0.970353	0.327554	0.696703
ARRDC2	1.61872	2.07484	0.00399552	0.101191
ARRDC3	-0.0495489	8.45153	0.814547	0.949579
ARRDC4	0.0362729	5.20692	0.901562	0.97515
ARSA	0.795473	2.75281	0.125699	0.491054
ARSB	0.0426172	6.3652	0.871196	0.967142
ARSD	-0.445915	3.11728	0.311237	0.684017
ARSE	1.99667	3.44652	0.0105175	0.16485
ARSG	0.198295	2.16168	0.739369	0.921016
ARSI	-2.03914	1.52852	0.00420835	0.104074
ARSJ	0.0923012	4.62888	0.805341	0.946934
ARSK	-0.439814	4.39055	0.232887	0.621799
ART4	-0.368486	4.13058	0.518329	0.822601
ARV1	0.348816	5.09857	0.32917	0.697974
ARVCF	-0.746368	0.57979	0.396962	0.745072
ARX	0.808239	-0.517425	0.378263	0.732109
ASAH1	0.722981	6.97922	0.000290716	0.0261076
ASAH2B	0.44748	-0.412148	0.672888	0.893713
ASAP1	-0.298975	8.50493	0.129197	0.497086
ASAP1-IT1	2.64261	1.25103	0.00809197	0.148193
ASAP2	0.666944	5.74448	0.0167236	0.200784
ASAP3	0.209696	2.96083	0.650986	0.88398
ASB1	0.145558	2.9749	0.786463	0.940248
ASB13	0.0157906	4.01407	0.968971	0.995807
ASB14	-0.675066	1.50295	0.317426	0.687979
ASB3	-0.0339198	0.477813	0.979437	0.999061
ASB6	-0.282594	3.5675	0.56536	0.846285
ASB7	0.362186	4.45854	0.284044	0.666903
ASB8	-0.296685	5.03424	0.371968	0.727502
ASB9	2.32345	0.0146125	0.025909	0.244951
ASB9P1	-0.645419	0.128762	0.580588	0.852567
ASCC1	0.237862	4.71383	0.552377	0.83948
ASCC2	0.541225	4.15412	0.147667	0.523641
ASCC3	-0.207635	7.97006	0.147488	0.523639
ASF1A	-0.0565709	5.61736	0.846123	0.9614
ASF1B	1.01899	1.10728	0.185739	0.574607
ASH1L	-0.117764	8.55412	0.416818	0.758245
ASH2L	-0.301439	5.59519	0.27632	0.660009
ASL	1.66134	1.61529	0.0194236	0.21419
ASNA1	-0.970756	4.76064	0.0545937	0.351045
ASNS	0.229147	3.55355	0.625605	0.872865
ASNSD1	0.23445	5.46081	0.420047	0.760536
ASPA	0.76599	1.74093	0.330825	0.698934
ASPH	-0.512201	8.83019	0.000439199	0.0321358
ASPHD1	2.48836	0.369144	0.0072009	0.138796
ASPHD2	-0.064294	2.50171	0.933457	0.984925
ASPM	-0.397383	5.29398	0.240459	0.626976
ASPN	-0.403173	9.45022	0.0694915	0.390118
ASPSCR1	0.648237	0.956238	0.302799	0.679772
ASRGL1	1.60504	1.25693	0.033844	0.277144
ASS1	0.33221	3.87968	0.531049	0.829361
ASTE1	-1.12147	3.72203	0.0732173	0.396776
ASTN2	-0.856426	1.93575	0.231613	0.620062
ASXL1	0.26709	5.64438	0.304908	0.680466
ASXL2	-0.668993	7.21301	0.0100216	0.160621
ASXL3	-0.238705	3.38668	0.613982	0.86691
ATAD1	-0.214651	6.03981	0.283495	0.666006
ATAD2	0.488518	5.78219	0.0637105	0.377919
ATAD2B	-0.20889	6.20762	0.392762	0.741225
ATAD3A	0.7368	0.550502	0.289148	0.671166
ATAD3B	-0.392534	-0.2037	0.685575	0.898917
ATAD3C	0.571718	-0.386889	0.60625	0.864342
ATAD5	0.178887	3.79745	0.682575	0.896976
ATAT1	-0.497513	2.06351	0.46493	0.789359
ATE1	-0.107798	4.34615	0.754636	0.927622
ATF1	0.0324535	5.18839	0.90523	0.976529
ATF2	0.0818507	7.1013	0.702193	0.904925
ATF3	0.374028	4.57426	0.447993	0.777384
ATF4	0.283968	6.13906	0.254144	0.639123
ATF5	0.254567	2.93516	0.62551	0.872865
ATF6	-0.0448549	7.04898	0.82946	0.956298
ATF6B	-0.349092	5.12397	0.278856	0.66234
ATF7	-0.0569696	7.16072	0.805151	0.946921
ATF7IP	0.096585	7.68741	0.605248	0.863867
ATF7IP2	-0.170475	3.88758	0.696002	0.902256
ATG10	-0.0200082	3.09782	0.970939	0.99654
ATG12	-0.0671021	5.93046	0.774179	0.935387
ATG13	0.388806	6.32075	0.167876	0.549836
ATG14	-0.31214	4.44386	0.404836	0.7499
ATG16L1	0.905777	3.67402	0.0329034	0.274161
ATG16L2	1.79129	0.810075	0.0650651	0.379232
ATG2A	0.818058	2.99428	0.136574	0.508522
ATG2B	-0.14053	6.88702	0.497262	0.811657
ATG3	-0.247504	5.39759	0.302199	0.679549
ATG4A	0.0121918	3.99017	0.98222	1
ATG4B	0.646346	2.31546	0.282808	0.665587
ATG4C	0.379809	3.32475	0.361087	0.721081
ATG4D	3.53121	1.69162	0.00831112	0.149699
ATG5	0.260777	5.36218	0.341382	0.708624
ATG7	-0.103701	4.78978	0.745252	0.923862
ATG9A	0.508522	5.9711	0.0838108	0.418161
ATG9B	-1.92203	-0.00539883	0.0629406	0.376013
ATHL1	-0.174576	1.65315	0.83065	0.956587
ATIC	0.605438	4.88674	0.0393798	0.298374
ATL1	-0.732363	4.85084	0.0203799	0.217664
ATL2	0.137714	5.68457	0.640321	0.878916
ATL3	-0.126678	6.51304	0.637232	0.877788
ATM	-0.146778	8.07075	0.414169	0.756388
ATMIN	-3.58707e-05	7.32814	0.998949	1
ATN1	0.261895	6.79407	0.306818	0.681271
ATOX1	0.914682	4.54827	0.0142711	0.187197
ATP10A	-0.0424563	5.02072	0.912294	0.977889
ATP10B	0.595888	4.34442	0.441087	0.772897
ATP10D	0.0724693	6.86611	0.769773	0.934397
ATP11A	-0.68178	7.04799	0.0436562	0.314431
ATP11B	-0.178769	8.01475	0.236535	0.624156
ATP11C	-0.178561	6.22142	0.446164	0.776156
ATP13A1	0.573079	4.38125	0.149804	0.524989
ATP13A2	-0.613016	3.26709	0.254667	0.640124
ATP13A3	0.0193713	8.26084	0.911343	0.977399
ATP13A4	2.37241	1.48314	0.0228669	0.2315
ATP1A1	0.569531	8.24234	0.0234368	0.233052
ATP1A1OS	1.16128	0.649817	0.176833	0.563726
ATP1A3	0.830221	0.593979	0.460838	0.787401
ATP1B1	0.225721	6.94381	0.544525	0.83491
ATP1B2	1.05607	3.00381	0.110245	0.465202
ATP1B3	0.195422	5.38111	0.503386	0.813977
ATP2A2	-0.256437	9.37828	0.102432	0.44987
ATP2A3	0.765134	3.3113	0.16367	0.54583
ATP2B1	-0.160603	6.87745	0.492628	0.808504
ATP2B4	-0.038984	8.34059	0.804184	0.946578
ATP2C1	0.201579	6.62878	0.350167	0.713464
ATP2C2	-0.78115	1.59578	0.400541	0.747763
ATP5A1	-0.137902	6.94394	0.473819	0.79473
ATP5B	-1.04283	8.37811	0.000325542	0.0275947
ATP5C1	0.445557	6.5409	0.0609717	0.370841
ATP5D	0.649101	4.52072	0.0655408	0.380017
ATP5E	0.520166	1.72999	0.18599	0.574607
ATP5EP2	0.244374	3.64178	0.442911	0.774343
ATP5F1	0.0955406	6.18735	0.605143	0.863867
ATP5G1	0.363156	4.02413	0.267899	0.653088
ATP5G2	0.0658109	3.71055	0.850168	0.962629
ATP5G3	-0.353263	5.8488	0.243842	0.628495
ATP5H	0.169595	5.25396	0.522299	0.824789
ATP5I	0.260386	4.26024	0.437607	0.770987
ATP5J	0.123641	5.99224	0.596427	0.859603
ATP5J2	0.16097	3.44151	0.589272	0.85616
ATP5L	0.547698	5.54094	0.0273218	0.252315
ATP5L2	0.829853	0.633797	0.029119	0.260013
ATP5O	0.175923	5.85797	0.46946	0.791682
ATP5S	-0.0637108	2.58943	0.918098	0.979898
ATP5SL	-0.446974	3.7527	0.390858	0.740464
ATP6AP1	0.913791	5.53176	0.00220168	0.0755452
ATP6AP1L	-0.00836878	-0.3109	1	1
ATP6AP2	0.26271	6.59352	0.253864	0.63902
ATP6V0A1	0.347217	6.43689	0.140656	0.515157
ATP6V0A2	-0.0273652	6.18996	0.92961	0.983402
ATP6V0B	-0.290174	4.66477	0.449886	0.77897
ATP6V0C	0.469641	7.23075	0.0194147	0.21419
ATP6V0D1	0.826148	5.94117	0.00237244	0.0793346
ATP6V0D2	-0.132152	2.86321	0.888352	0.971344
ATP6V0E1	-0.350303	4.4597	0.319449	0.689057
ATP6V0E2	1.2746	2.19467	0.0242741	0.237955
ATP6V1A	0.131449	7.36332	0.463415	0.788578
ATP6V1B2	0.581348	6.90428	0.00473075	0.110531
ATP6V1C1	0.116036	6.62164	0.567716	0.847178
ATP6V1C2	1.44574	0.638546	0.139131	0.513093
ATP6V1D	0.41629	5.187	0.178754	0.565871
ATP6V1E1	0.150654	6.51169	0.468222	0.79115
ATP6V1E2	-2.38299	0.36612	0.0297643	0.262532
ATP6V1F	0.346942	4.57733	0.211349	0.600614
ATP6V1G1	0.0116603	5.40398	0.9748	0.997865
ATP6V1G2	1.17516	2.05682	0.162738	0.544945
ATP6V1H	-0.0113153	4.6376	0.97846	0.998752
ATP7A	-0.50244	6.3761	0.0293287	0.260149
ATP7B	-0.0967173	3.10464	0.874656	0.968133
ATP8A1	0.0835253	4.6374	0.820849	0.952366
ATP8A2	0.296931	2.74781	0.675725	0.894632
ATP8B1	-0.0717957	5.94012	0.793303	0.943075
ATP8B2	0.699155	5.92533	0.00916599	0.153562
ATP8B3	-1.92672	-0.652498	0.0111367	0.169589
ATP8B4	-0.439741	4.88061	0.212066	0.600614
ATP8B5P	-0.64454	0.649056	0.142348	0.517282
ATP9A	-0.197586	7.16059	0.426722	0.764336
ATP9B	-0.294856	4.10209	0.419025	0.759992
ATPAF1	-0.490914	5.20621	0.0926636	0.434476
ATPAF2	0.66423	2.13753	0.27361	0.657624
ATPBD4	-0.17773	2.98941	0.693224	0.901646
ATPIF1	0.593	4.54102	0.0325705	0.27235
ATR	-0.202975	6.81942	0.445639	0.775666
ATRIP	0.161547	1.80886	0.80593	0.947093
ATRN	-1.09652	7.17191	0.000746381	0.0421388
ATRNL1	-0.983186	0.348689	0.284095	0.666912
ATRX	0.0831601	8.70028	0.632239	0.875939
ATXN1	-0.225199	7.65251	0.15516	0.533373
ATXN10	-0.183324	5.85927	0.590506	0.85679
ATXN1L	0.410418	5.72885	0.17128	0.554631
ATXN2	0.159384	6.92085	0.465206	0.789536
ATXN2L	0.31276	6.17283	0.265735	0.651468
ATXN3	-0.163322	5.08335	0.582701	0.853284
ATXN7	-0.386097	7.16749	0.121218	0.483202
ATXN7L1	0.681018	4.71789	0.0475171	0.325946
ATXN7L2	0.925532	0.403852	0.312942	0.684294
ATXN7L3	-0.44967	3.94689	0.233812	0.622337
ATXN7L3B	0.293883	6.61886	0.161482	0.543084
AUH	0.169735	2.85641	0.743342	0.922952
AUP1	-0.269229	5.16199	0.464006	0.789161
AURKA	-0.142365	2.50013	0.821242	0.952366
AURKAIP1	0.578043	4.10746	0.0910745	0.431213
AURKAPS1	-0.254448	1.74902	0.700727	0.904232
AURKB	0.670423	1.23753	0.544948	0.835015
AUTS2	0.053961	5.68168	0.862118	0.965355
AVEN	-0.686741	3.90546	0.107012	0.458151
AVIL	0.697839	2.41305	0.236347	0.624156
AVL9	0.0286774	5.24745	0.938085	0.98641
AVPI1	0.215717	2.71789	0.738164	0.920378
AVPR1A	-0.316673	2.50206	0.576628	0.850675
AXDND1	1.95628	-0.772558	0.0188955	0.212005
AXIN1	-2.51196	3.79762	0.000801353	0.043693
AXIN2	0.0750045	4.63762	0.831381	0.956659
AXL	0.224523	7.74862	0.228893	0.61808
AZGP1	1.09072	2.09154	0.217494	0.605722
AZI1	0.855777	0.975681	0.283384	0.666006
AZI2	-0.470198	6.89607	0.0638131	0.377991
AZIN1	0.201727	6.92654	0.269272	0.654243
B2M	0.488201	10.3086	0.00616318	0.127269
B3GALNT1	-0.292731	4.44855	0.399647	0.747405
B3GALNT2	0.489314	4.80883	0.0794259	0.410565
B3GALT2	1.0019	4.24748	0.0121051	0.176395
B3GALT4	0.550024	2.1245	0.456304	0.784333
B3GALT5	-0.0827038	3.14396	0.907792	0.976995
B3GALT6	0.328337	3.67011	0.519072	0.823014
B3GALTL	-0.251632	3.96033	0.537634	0.831344
B3GAT3	-0.00782732	1.81163	0.987939	1
B3GNT1	0.231021	3.24281	0.665391	0.8906
B3GNT2	0.118099	4.31039	0.681828	0.896976
B3GNT3	0.273136	2.3116	0.712845	0.909265
B3GNT5	0.0569948	5.43398	0.834112	0.957593
B3GNT6	0.295576	1.33169	0.813707	0.949321
B3GNT7	0.0834266	2.83296	0.895191	0.973485
B3GNT8	2.91651	0.544355	0.00728081	0.139324
B3GNT9	0.434989	5.13288	0.154687	0.532722
B3GNTL1	-0.816804	1.05075	0.452758	0.781733
B4GALNT1	1.341	2.11776	0.0548903	0.352383
B4GALNT3	-0.402075	1.31767	0.662476	0.888739
B4GALT1	0.0295771	9.16489	0.8827	0.970387
B4GALT2	-0.124857	4.83839	0.713107	0.909289
B4GALT3	-2.32278	4.11067	0.000304814	0.0263747
B4GALT4	0.293844	4.96843	0.316202	0.686426
B4GALT5	-0.108342	7.42642	0.599258	0.861315
B4GALT6	-0.427688	2.96034	0.363429	0.722546
B4GALT7	0.107383	3.39662	0.839669	0.959718
B7H6	0.27583	3.32202	0.570209	0.84836
B9D1	2.55748	1.61377	0.00122192	0.0568836
B9D2	-0.223491	0.414315	0.82389	0.95342
BAALC	1.04949	1.43202	0.210435	0.599518
BAAT	2.84019	3.01638	0.0220667	0.227492
BABAM1	0.462722	3.77712	0.205424	0.595211
BACE1	-0.0666159	7.48284	0.741535	0.922352
BACE1-AS	0.675566	1.80883	0.460661	0.787352
BACE2	0.141575	6.70122	0.573267	0.849418
BACH1	0.0150874	7.44544	0.925661	0.982774
BACH2	-0.795685	5.32472	0.0519244	0.340762
BAD	0.71251	2.18961	0.252532	0.638988
BAG1	-0.351245	4.79018	0.356552	0.717889
BAG2	-0.397754	5.45177	0.1542	0.532389
BAG3	0.407018	5.62973	0.147518	0.523639
BAG4	0.128796	5.94847	0.550347	0.838812
BAG5	-0.298211	5.76356	0.184254	0.572058
BAG6	0.514157	5.87341	0.0712347	0.393052
BAGE2	0.749795	-0.164564	0.392245	0.741136
BAHCC1	0.318985	2.84293	0.533188	0.830066
BAHD1	0.785525	3.3144	0.109832	0.464445
BAI2	-0.520767	1.90887	0.369961	0.727428
BAI3	-0.0133799	2.27404	0.987964	1
BAIAP2	0.390076	3.46984	0.531859	0.829539
BAIAP2L1	0.453297	4.58225	0.352078	0.714646
BAIAP2L2	3.84747	0.424708	0.000570689	0.0375956
BAK1	0.744013	2.69905	0.158681	0.538432
BAMBI	0.516606	3.11042	0.432031	0.768018
BANF1	0.0272485	5.48297	0.929185	0.983402
BANK1	0.280938	3.40408	0.630386	0.874796
BANP	1.81191	1.79249	0.00199036	0.0708916
BAP1	0.046456	4.59548	0.902779	0.975319
BARD1	0.0234774	3.95094	0.948508	0.989658
BARX2	-3.79996	1.55931	0.00280139	0.0866039
BASP1	0.00991964	7.79501	0.957756	0.99222
BATF	-1.11081	0.970068	0.188736	0.577293
BATF2	1.00539	1.70953	0.18204	0.569694
BATF3	0.136261	0.716722	0.872179	0.967595
BAX	0.664612	1.85397	0.351175	0.714348
BAZ1A	0.362161	7.11811	0.0692114	0.389777
BAZ1B	-0.0899131	7.6906	0.596337	0.859603
BAZ2A	-0.00437167	6.56291	0.985006	1
BAZ2B	-0.110535	7.90144	0.563957	0.845537
BBC3	1.68778	0.294363	0.0570361	0.359064
BBIP1	0.467532	3.24383	0.273173	0.657574
BBOX1	0.764119	0.0300027	0.512264	0.818904
BBS1	-1.03526	4.58589	0.00710495	0.137613
BBS10	0.122133	5.85209	0.677795	0.895252
BBS12	-0.181166	3.86175	0.696838	0.902313
BBS2	0.432727	4.73599	0.169366	0.552329
BBS4	-0.643666	4.14301	0.0518351	0.340576
BBS5	-0.60517	2.19032	0.286542	0.669018
BBS7	-0.354765	4.63514	0.274354	0.658325
BBS9	0.221376	6.35607	0.319884	0.689057
BBX	-0.0279955	8.06884	0.856523	0.964202
BCAM	-0.458767	2.15643	0.529072	0.827785
BCAN	-0.901118	1.26079	0.371357	0.727502
BCAP29	-0.810234	6.00218	0.00438167	0.106414
BCAP31	-0.368641	4.63607	0.300054	0.678341
BCAR1	0.22526	3.9719	0.507782	0.815947
BCAR3	0.150877	3.51559	0.740122	0.92152
BCAS1	0.957774	3.28923	0.1776	0.56454
BCAS2	0.404681	3.97158	0.217159	0.605722
BCAS3	0.280702	4.9367	0.31359	0.684939
BCAS4	0.73111	-0.0666248	0.349648	0.712968
BCAT1	-0.178988	6.93512	0.426654	0.764336
BCAT2	1.08268	2.28753	0.105611	0.455451
BCCIP	-0.249531	4.27003	0.43319	0.768452
BCDIN3D	0.563312	1.91667	0.420019	0.760536
BCHE	0.105451	3.81729	0.840062	0.959718
BCKDHA	0.623562	2.44718	0.349459	0.712843
BCKDHB	0.128872	5.17342	0.694271	0.901836
BCKDK	0.801963	4.05147	0.0454972	0.321089
BCL10	-0.367652	5.68096	0.30631	0.680921
BCL11A	0.528865	1.41183	0.440868	0.772769
BCL11B	1.39206	3.66663	0.0106822	0.166573
BCL2	-0.192645	5.51732	0.552191	0.83948
BCL2A1	0.768281	3.666	0.186285	0.574776
BCL2L1	-0.247339	5.81038	0.417861	0.759098
BCL2L11	0.210237	5.52782	0.474659	0.795326
BCL2L12	0.78618	0.939886	0.267102	0.652471
BCL2L13	0.157888	4.34137	0.66163	0.888404
BCL2L14	-1.08292	0.996497	0.270292	0.654459
BCL2L15	1.72925	3.37219	0.0117881	0.174559
BCL2L2	0.521137	4.62384	0.133499	0.504497
BCL3	0.438435	4.68144	0.304767	0.680466
BCL6	0.472227	6.28421	0.128388	0.495897
BCL6B	0.752162	3.83327	0.209845	0.599518
BCL7A	-0.746004	4.1733	0.119335	0.480022
BCL7B	1.52742	5.09035	0.000359491	0.0288829
BCL7C	-0.131994	2.02646	0.794247	0.943075
BCL9	0.271957	5.48206	0.414842	0.756928
BCL9L	0.256922	6.21678	0.39779	0.745658
BCLAF1	-0.256971	8.83093	0.0820895	0.415655
BCMO1	-1.45706	-0.158599	0.187636	0.575914
BCO2	-1.42498	1.30937	0.123891	0.487631
BCOR	0.0926207	5.92717	0.733702	0.918161
BCORL1	0.557439	4.15124	0.223693	0.612769
BCR	1.12156	3.35327	0.013095	0.181608
BCS1L	0.517387	1.04154	0.502041	0.813396
BCYRN1	0.0169572	-0.465235	1	1
BDH1	0.0864341	0.661628	0.937806	0.98641
BDH2	-0.173112	4.17317	0.62787	0.874003
BDKRB1	1.7397	1.34778	0.0641389	0.378206
BDKRB2	1.33464	4.65265	0.00877346	0.151952
BDNF	0.256812	1.36225	0.750909	0.926585
BDNF-AS1	0.971227	0.711957	0.230789	0.619399
BDP1	-0.0701164	7.95409	0.660279	0.88775
BEAN1	-1.34881	2.15797	0.100816	0.448559
BECN1	0.392251	3.11801	0.391602	0.740804
BEND3	0.528415	1.99307	0.463357	0.788574
BEND5	1.11324	2.34671	0.120673	0.481997
BEND6	-0.872152	3.72029	0.0526035	0.343379
BEND7	-0.642005	2.1232	0.285576	0.667743
BEST1	-0.64037	2.60311	0.226955	0.615983
BET1	-0.30934	3.86613	0.316332	0.686482
BET1L	0.11303	6.40788	0.683103	0.897374
BEX1	-0.501224	0.175156	0.682587	0.896976
BEX2	1.44581	1.38837	0.11746	0.475847
BEX4	0.820801	4.25606	0.0229393	0.231695
BEX5	2.00029	0.0266269	0.0323657	0.27178
BFAR	-0.193259	5.80867	0.444506	0.77539
BFSP1	0.280036	1.37364	0.707516	0.90707
BGN	0.213445	11.7067	0.242422	0.627162
BHLHB9	0.0846184	3.60343	0.843274	0.960669
BHLHE22	-0.634654	2.79542	0.224314	0.61352
BHLHE40	0.147003	9.56111	0.439441	0.77175
BHLHE41	-0.215549	7.40108	0.300157	0.678341
BHMT2	0.468203	3.25197	0.314759	0.685295
BICC1	-0.224968	7.79202	0.158306	0.538115
BICD1	0.0464522	5.67786	0.865975	0.966234
BICD2	0.395664	5.57817	0.260533	0.646407
BID	0.323704	4.27871	0.43587	0.769946
BIK	3.23111	-0.227785	0.00158624	0.0655611
BIN1	0.179026	2.85737	0.745	0.923693
BIN2	0.500489	3.23067	0.247837	0.633154
BIN3	1.59111	2.33945	0.00849824	0.149743
BIRC2	-0.232903	6.36191	0.339154	0.707263
BIRC3	-0.141538	7.68228	0.635185	0.877015
BIRC5	0.363134	2.23618	0.561707	0.84447
BIRC6	0.324235	8.68205	0.0728569	0.396024
BIVM	0.439909	4.10328	0.188123	0.576812
BLCAP	0.292418	4.88659	0.43841	0.771689
BLM	-0.446768	2.48876	0.491897	0.808037
BLMH	0.249289	4.91854	0.457677	0.785478
BLNK	-0.788317	4.00818	0.187582	0.575914
BLOC1S1	0.28945	1.58954	0.514277	0.820101
BLOC1S2	0.0728129	3.89712	0.846469	0.961505
BLOC1S3	0.516035	3.1337	0.293436	0.674513
BLVRA	0.467241	4.41974	0.213709	0.601992
BLVRB	0.100514	2.7966	0.839875	0.959718
BLZF1	-0.760293	5.93648	0.0149108	0.190219
BMF	0.596644	5.33489	0.0870421	0.423032
BMI1	0.526969	2.06237	0.504456	0.814713
BMP1	0.617327	4.44564	0.142008	0.516564
BMP2	1.14616	4.31204	0.0124107	0.178155
BMP2K	0.0225349	7.66521	0.898577	0.97449
BMP3	0.521275	1.81922	0.558289	0.842434
BMP4	0.536771	5.66535	0.101869	0.44975
BMP6	-0.916458	2.99038	0.186046	0.574607
BMP7	-1.39613	1.44449	0.154415	0.532389
BMP8A	-0.193427	5.13545	0.485865	0.803802
BMP8B	-0.467534	1.14625	0.475127	0.795546
BMPR1A	-0.0839313	5.99895	0.718414	0.911944
BMPR1B	-0.168907	4.92908	0.62047	0.870727
BMPR2	-0.308621	10.4016	0.0255068	0.243316
BMS1	-0.0247469	6.17367	0.912487	0.977968
BMS1P1	-0.155995	-0.179412	0.768359	0.93382
BMS1P4	-1.08187	2.90393	0.0386363	0.295592
BMS1P5	-0.937985	0.844384	0.226255	0.615332
BMX	1.55418	-0.0817588	0.140912	0.515518
BNC2	-0.537008	8.08651	0.00709291	0.137547
BNIP1	-0.0111742	2.03672	0.994021	1
BNIP2	0.33679	6.25912	0.129738	0.498088
BNIP3	-0.171236	3.2959	0.707391	0.907013
BNIP3L	-0.0619998	7.79711	0.761966	0.931168
BOC	0.369313	5.90794	0.272295	0.656191
BOD1	-0.429625	4.90048	0.308334	0.682658
BOD1L	-0.181253	8.38451	0.212311	0.60071
BOK	0.0653596	2.83467	0.889899	0.97188
BOLA1	-0.0161271	0.599521	0.986414	1
BOLA2	0.41399	0.697775	0.515746	0.820854
BOLA3	0.0610812	2.31383	0.897651	0.974405
BOLA3-AS1	-0.672537	1.98362	0.375962	0.729769
BOLL	-4.46686	1.23704	0.00247837	0.0809092
BORA	-0.395162	1.86161	0.476641	0.796912
BPGM	-0.514157	3.95055	0.254463	0.639713
BPHL	0.507634	3.67217	0.315777	0.685938
BPIFB1	0.723667	0.798648	0.501522	0.813396
BPNT1	1.08022	3.26573	0.0556499	0.355111
BPTF	-0.139274	8.88225	0.385675	0.736594
BRAF	-0.415967	5.43855	0.0707714	0.392186
BRAP	-0.342953	5.41081	0.236141	0.624156
BRAT1	3.59884	3.01712	2.60605e-05	0.00698354
BRCA1	0.414367	3.90929	0.365694	0.724697
BRCA2	-0.315572	4.81543	0.29018	0.672482
BRCC3	-0.557417	5.30381	0.134889	0.506742
BRD1	0.529096	4.57487	0.180384	0.568549
BRD2	-0.0774834	7.17801	0.703041	0.905399
BRD3	0.522793	4.96692	0.06211	0.374282
BRD4	-0.0720658	6.97468	0.759812	0.930035
BRD7	-0.376019	4.6216	0.183802	0.571768
BRD7P3	-0.737201	1.52367	0.349036	0.712843
BRD8	0.0729555	4.8073	0.839601	0.959718
BRD9	-0.354475	2.91994	0.4483	0.777534
BRE	-0.0189958	4.40832	0.955655	0.992045
BRF1	1.71808	2.28582	0.00912734	0.153562
BRF2	0.274862	1.22384	0.638424	0.877943
BRI3	0.0753712	4.84576	0.80871	0.947658
BRI3BP	0.689827	1.95736	0.244219	0.628855
BRIP1	0.0197384	3.50567	0.974418	0.997716
BRIX1	0.00964683	4.74439	0.989896	1
BRK1	0.241922	6.70302	0.282754	0.665587
BRMS1	0.46891	2.273	0.433407	0.768452
BRMS1L	-0.764695	3.70401	0.0786121	0.408293
BROX	0.241168	6.49258	0.273605	0.657624
BRP44	-0.0126005	4.94438	0.962687	0.993199
BRP44L	0.431455	4.40061	0.24192	0.627162
BRPF1	0.166162	3.59645	0.724299	0.914355
BRPF3	0.644039	5.77732	0.0341181	0.278276
BRSK1	-0.967139	-0.407222	0.237602	0.624156
BRWD1	-0.704246	7.6182	0.0028906	0.0882859
BRWD3	-0.274934	6.60605	0.201327	0.591972
BSCL2	1.73043	0.617806	0.0262536	0.246322
BSDC1	0.2318	4.38301	0.507241	0.815571
BSG	-0.0195491	7.52449	0.937612	0.98641
BSN	0.731038	0.749073	0.40931	0.752429
BSPRY	1.60695	0.597846	0.134276	0.505808
BST1	-0.111028	2.8789	0.821553	0.952398
BST2	0.134847	4.89409	0.670793	0.892801
BTAF1	-0.915968	6.76737	0.000422548	0.0318833
BTBD1	0.0255617	6.19978	0.907921	0.976995
BTBD10	0.626034	4.24026	0.0713978	0.393058
BTBD11	-0.713707	1.63482	0.343852	0.709983
BTBD16	-0.420353	-0.80111	0.741944	0.922385
BTBD18	-1.42413	2.15891	0.129493	0.497624
BTBD19	-0.89225	2.82946	0.112557	0.468529
BTBD2	0.742665	2.88243	0.130681	0.499843
BTBD3	0.54273	6.65137	0.115397	0.472507
BTBD6	0.0787388	3.76291	0.853772	0.963353
BTBD7	-0.00718242	6.73876	0.976492	0.998143
BTBD8	-2.27732	1.48436	0.00261044	0.0827905
BTBD9	-0.00918818	4.84481	0.983555	1
BTBD9-AS1	0.000229073	1.02857	1	1
BTC	-1.44434	0.750665	0.209936	0.599518
BTD	-0.252487	3.18245	0.621845	0.871179
BTF3	0.182655	6.80557	0.431474	0.76772
BTF3L4	0.188249	7.28633	0.431228	0.767532
BTG1	0.530621	6.4693	0.0537749	0.348106
BTG2	0.0641868	6.32258	0.838	0.959412
BTG3	0.0313787	4.5463	0.923592	0.982068
BTK	1.34004	2.7345	0.0096554	0.15697
BTLA	2.44925	1.73501	0.00232424	0.0783989
BTN2A1	0.630917	4.24305	0.0967905	0.441731
BTN2A2	0.363022	3.74075	0.406947	0.750971
BTN2A3P	2.26662	1.70905	0.0182917	0.208463
BTN3A1	0.451824	5.65115	0.0876171	0.424772
BTN3A2	0.783691	4.95166	0.015343	0.193256
BTN3A3	0.203928	4.9039	0.556776	0.841534
BTNL8	4.34523	-0.0316026	0.000243564	0.024945
BTNL9	-0.476153	1.06426	0.623039	0.872189
BTRC	-0.256224	5.3455	0.335529	0.703878
BUB1	-0.400737	3.87054	0.38315	0.73494
BUB1B	-1.31549	3.13686	0.0139497	0.185827
BUB3	1.77228	6.56174	3.3627e-05	0.00799069
BUD13	0.325716	3.54566	0.518129	0.822601
BUD31	0.165913	3.36995	0.713485	0.909382
BVES	-0.458508	4.41402	0.293429	0.674513
BYSL	0.484686	1.65467	0.49282	0.808552
BZRAP1	-0.56427	1.01987	0.564948	0.846111
BZW1	-0.0050304	5.24398	0.988114	1
BZW2	-0.624585	5.23927	0.0695852	0.390277
C10orf10	0.622821	5.74679	0.0662652	0.381282
C10orf103	-2.2097	0.0705792	0.0291149	0.260013
C10orf107	-0.63548	1.92369	0.436895	0.770576
C10orf108	0.181316	2.08762	0.812465	0.948915
C10orf11	-0.269442	1.50309	0.632472	0.875939
C10orf112	-0.0353859	1.00203	0.974773	0.997865
C10orf118	0.00341529	7.39039	0.986189	1
C10orf12	0.0111558	5.04972	0.975886	0.998143
C10orf125	1.26472	1.39239	0.0891798	0.427853
C10orf128	1.0328	1.48095	0.114112	0.470668
C10orf131	0.21826	1.34178	0.749495	0.925856
C10orf137	-0.759186	4.96861	0.0489148	0.331258
C10orf2	-0.485047	2.27859	0.418928	0.759992
C10orf25	0.769175	2.74663	0.266549	0.651932
C10orf26	-0.26529	7.04135	0.203081	0.593366
C10orf28	-0.743796	3.93264	0.0909931	0.431213
C10orf31	-2.23939	2.99467	0.0113394	0.170799
C10orf32	0.288488	3.85451	0.387507	0.738066
C10orf35	-2.49452	-0.307643	0.0189643	0.212546
C10orf46	-0.290926	6.61647	0.241824	0.627162
C10orf47	-0.505907	2.67698	0.415269	0.756928
C10orf54	0.331342	3.99999	0.349394	0.712843
C10orf57	-0.118265	5.08215	0.743538	0.922964
C10orf58	0.155375	4.63018	0.670082	0.892452
C10orf68	0.398982	3.40836	0.34135	0.708624
C10orf76	0.304905	4.5817	0.346585	0.71159
C10orf81	0.451889	2.47674	0.539309	0.832035
C10orf88	-0.101263	4.27255	0.822152	0.95261
C11orf1	0.94208	2.68446	0.0709665	0.392421
C11orf10	0.470074	4.01115	0.175637	0.561783
C11orf2	0.230784	3.78246	0.596439	0.859603
C11orf24	-0.045118	6.55648	0.864473	0.966234
C11orf30	-0.0251777	5.90044	0.918709	0.979904
C11orf31	-0.693689	3.83557	0.0603412	0.368364
C11orf34	0.137256	1.052	0.886873	0.971151
C11orf41	-0.592842	6.05106	0.0910853	0.431213
C11orf45	1.4364	0.806386	0.0884059	0.426646
C11orf46	-0.148435	4.97783	0.579149	0.851826
C11orf48	0.250242	3.51538	0.551149	0.838812
C11orf49	0.673223	2.97548	0.253242	0.638988
C11orf51	0.874169	-0.237545	0.357703	0.71831
C11orf53	-0.945135	-0.84806	0.339532	0.707736
C11orf54	-0.092358	4.21885	0.831761	0.956711
C11orf57	1.67401	6.6668	7.07535e-05	0.0136978
C11orf58	0.00782632	6.36113	0.966284	0.995039
C11orf61	-1.0764	3.97216	0.0185302	0.209569
C11orf63	0.24125	4.60024	0.500681	0.813154
C11orf67	-0.0957465	3.05054	0.794519	0.943189
C11orf68	-0.188113	3.75573	0.638541	0.877943
C11orf70	-0.345638	2.16932	0.620658	0.870727
C11orf71	-0.0170163	1.79086	0.98288	1
C11orf73	-0.474852	4.00722	0.31823	0.688592
C11orf74	0.127765	3.93852	0.766126	0.933006
C11orf75	0.248217	3.50537	0.557247	0.841534
C11orf80	0.692532	1.65881	0.285381	0.667646
C11orf82	0.359544	2.33911	0.574323	0.850059
C11orf83	0.618853	1.21554	0.407965	0.751443
C11orf84	0.823338	1.6848	0.217324	0.605722
C11orf87	-1.98912	2.35198	0.0254562	0.24327
C11orf9	1.46051	3.18441	0.0445711	0.316934
C11orf92	1.06948	2.02483	0.0764417	0.40386
C11orf93	-0.6276	1.91761	0.391695	0.740804
C11orf95	-0.543056	4.10192	0.195177	0.585125
C11orf96	0.696158	4.98043	0.081342	0.414282
C12orf10	0.41349	3.26141	0.421423	0.761489
C12orf11	0.410684	4.29652	0.253902	0.63902
C12orf23	-0.308201	7.04325	0.159551	0.540012
C12orf24	0.916325	2.318	0.0727712	0.395964
C12orf26	0.0861424	3.69629	0.82957	0.956298
C12orf29	-0.829903	4.40824	0.00901506	0.153562
C12orf32	-0.110399	4.37476	0.784674	0.93975
C12orf34	0.280311	0.487824	0.781191	0.938526
C12orf35	0.128701	8.792	0.488598	0.805127
C12orf36	-0.336803	4.01904	0.708479	0.907379
C12orf4	-0.383081	5.95632	0.152319	0.530072
C12orf41	-0.0825818	3.90607	0.836953	0.959353
C12orf43	1.36295	2.18639	0.0256705	0.243947
C12orf44	-0.22593	3.01864	0.617334	0.868172
C12orf45	-0.269335	2.44394	0.596816	0.859603
C12orf47	-0.26791	2.68307	0.552349	0.83948
C12orf48	1.22265	2.34511	0.0155685	0.194391
C12orf49	1.04303	5.22609	0.0149027	0.190219
C12orf5	0.405754	3.96519	0.302934	0.679872
C12orf51	-0.102636	6.47798	0.687114	0.899406
C12orf52	1.3227	2.70104	0.0145992	0.188341
C12orf53	-0.873215	2.18256	0.209365	0.599407
C12orf55	0.0358647	1.94564	0.946482	0.988882
C12orf56	1.898	0.754363	0.18015	0.568405
C12orf57	0.025832	4.40208	0.943762	0.987554
C12orf59	-1.63119	1.86865	0.0313406	0.268323
C12orf60	-0.237109	0.340596	0.807469	0.947363
C12orf62	0.652305	3.40498	0.154417	0.532389
C12orf63	-0.50589	2.36699	0.525768	0.826671
C12orf65	0.520032	3.14203	0.23415	0.62294
C12orf66	0.14885	2.86707	0.806607	0.947313
C12orf68	0.125473	2.52079	0.868133	0.966474
C12orf69	-0.943363	2.66137	0.137011	0.509145
C12orf70	-3.31533	1.46216	0.00411206	0.103558
C12orf73	-0.90866	2.30992	0.107669	0.459686
C12orf75	-0.730405	4.6408	0.0756892	0.402069
C12orf76	1.02223	1.83365	0.178186	0.56495
C13orf15	-0.40117	4.27095	0.233722	0.622337
C13orf27	0.893528	1.78269	0.150197	0.525672
C13orf30	0.559926	2.16893	0.438952	0.77175
C13orf33	-0.0519747	4.79994	0.91583	0.979282
C13orf44-AS1	-0.974235	-0.231724	0.382766	0.734716
C14orf1	-0.873994	5.67544	0.00904021	0.153562
C14orf101	-0.432991	4.77991	0.154349	0.532389
C14orf102	0.448776	2.72529	0.308409	0.682727
C14orf105	1.20331	1.53303	0.127242	0.493535
C14orf109	0.764938	2.36322	0.148837	0.524116
C14orf118	-0.0574411	4.61528	0.874853	0.968133
C14orf119	-0.321289	5.34147	0.187739	0.575914
C14orf126	-1.42209	4.78802	0.00677793	0.133885
C14orf128	-0.984701	1.09745	0.18184	0.569694
C14orf129	0.731398	4.69599	0.0181141	0.207329
C14orf132	-0.0197446	4.58551	0.95716	0.992171
C14orf133	-0.249986	5.35773	0.447804	0.777315
C14orf135	-0.0826392	6.78399	0.702296	0.904925
C14orf142	0.564572	0.958843	0.37271	0.72798
C14orf149	-0.11773	2.65922	0.803446	0.946399
C14orf159	1.29429	3.88054	0.00805188	0.147689
C14orf166	0.0707225	5.71581	0.748204	0.925338
C14orf167	-0.237361	5.04026	0.535001	0.83111
C14orf169	1.36149	3.04248	0.0186588	0.210397
C14orf176	-2.59832	-0.0772866	0.0383594	0.295034
C14orf182	-1.52288	0.403449	0.119642	0.480407
C14orf19	-0.38932	1.54538	0.332821	0.700812
C14orf2	0.708816	4.93337	0.0125497	0.179036
C14orf21	0.647389	1.56986	0.425245	0.763954
C14orf28	-0.245304	1.93815	0.677173	0.89508
C14orf33	-0.803238	0.627641	0.42751	0.764763
C14orf34	-0.56996	0.857325	0.645665	0.881112
C14orf37	0.650319	5.26824	0.0975888	0.443664
C14orf43	0.357956	6.28447	0.230951	0.619399
C14orf45	-0.0278868	4.36679	0.938493	0.986433
C14orf49	0.814783	1.98038	0.18846	0.57707
C14orf50	-3.66669	0.736614	0.000668067	0.0394846
C14orf55	-0.148549	0.471407	0.851853	0.963092
C14orf79	-0.511202	1.31641	0.492168	0.808266
C14orf80	1.3272	-0.4736	0.120269	0.481329
C14orf82	-0.85984	0.672258	0.340879	0.708584
C14orf93	0.0834507	1.67934	0.92569	0.982774
C15orf17	-0.531364	3.81433	0.178479	0.565374
C15orf23	1.18737	2.52811	0.112146	0.467941
C15orf24	-0.210544	5.98341	0.443896	0.774496
C15orf29	-0.334112	4.07007	0.295417	0.675992
C15orf33	-1.70335	2.30246	0.00400142	0.101191
C15orf37	-1.70833	1.60337	0.085883	0.421369
C15orf38	0.458509	4.92319	0.21525	0.603876
C15orf39	0.854981	5.3531	0.0153833	0.193457
C15orf40	-0.441775	2.24409	0.399252	0.746857
C15orf41	-0.606923	4.15044	0.199138	0.589746
C15orf42	-1.01292	1.99745	0.179753	0.567626
C15orf44	-0.184803	4.30245	0.588377	0.855626
C15orf48	0.330921	1.77682	0.594743	0.85839
C15orf5	-0.188588	2.34416	0.76975	0.934397
C15orf52	1.95666	2.61598	0.00308784	0.0907039
C15orf57	0.317858	5.57246	0.374044	0.728638
C15orf58	0.980825	0.490891	0.269887	0.654413
C15orf60	-0.141689	0.421469	0.882332	0.970339
C15orf61	0.358288	0.87663	0.564059	0.845611
C16orf13	0.739229	4.24732	0.108684	0.462381
C16orf42	-0.206477	2.43773	0.656158	0.885309
C16orf45	-0.217161	4.70846	0.488889	0.805127
C16orf46	0.325297	1.77221	0.662038	0.888474
C16orf48	1.18061	1.28214	0.197749	0.588305
C16orf5	-0.398361	2.74029	0.498765	0.812612
C16orf52	-0.254837	5.23474	0.323111	0.692311
C16orf53	0.118886	3.40589	0.763509	0.932196
C16orf54	1.02822	2.79444	0.0476783	0.326452
C16orf55	-0.563285	0.662282	0.554518	0.84054
C16orf57	-0.131589	6.68338	0.658131	0.886103
C16orf58	0.437885	5.68353	0.177405	0.564104
C16orf61	-0.176788	4.31406	0.652965	0.884302
C16orf62	-0.148353	6.02062	0.534289	0.83103
C16orf7	-0.653392	0.179199	0.474412	0.795301
C16orf70	-0.112849	4.58308	0.753582	0.927093
C16orf72	-0.0592195	6.95892	0.77537	0.935501
C16orf80	0.25766	4.05815	0.505215	0.814961
C16orf87	-0.057982	3.36128	0.879422	0.969275
C16orf88	-1.39432	3.62314	0.00193894	0.0698412
C16orf89	0.699798	2.27934	0.384776	0.736112
C16orf91	-1.08682	2.08814	0.169861	0.552812
C16orf95	0.318732	1.32433	0.640551	0.878927
C17orf100	-3.01636	2.13307	0.00217944	0.0752687
C17orf101	-0.227542	2.22487	0.699416	0.904067
C17orf103	0.43345	3.58977	0.333862	0.702169
C17orf104	0.525996	0.667104	0.508732	0.81707
C17orf108	-0.966443	2.31162	0.193814	0.582979
C17orf109	1.42388	-0.0949052	0.260653	0.646407
C17orf110	-0.880248	0.111796	0.424708	0.763777
C17orf28	1.53775	4.20728	0.0133455	0.182381
C17orf39	0.427756	4.95385	0.195728	0.58619
C17orf42	-0.838934	2.81776	0.100139	0.44784
C17orf48	0.00713762	2.68808	0.990063	1
C17orf51	0.160932	4.00569	0.730369	0.917342
C17orf53	1.74572	1.00608	0.0764311	0.40386
C17orf56	0.496446	1.07583	0.504775	0.814732
C17orf57	-0.178573	3.05194	0.679019	0.89577
C17orf58	-0.351839	2.11218	0.52356	0.825634
C17orf59	-0.515531	1.19791	0.540073	0.832335
C17orf61	0.220473	1.61211	0.68862	0.899406
C17orf62	0.271635	3.71857	0.538155	0.831344
C17orf63	0.432186	5.32482	0.233737	0.622337
C17orf65	-0.808633	1.12302	0.226166	0.615332
C17orf69	-0.886253	1.46164	0.255421	0.641312
C17orf70	1.74819	2.49388	0.00578943	0.123019
C17orf75	0.317794	3.26203	0.545152	0.83504
C17orf76	-1.13079	1.07881	0.122803	0.485869
C17orf76-AS1	0.149622	7.06892	0.417227	0.758555
C17orf79	0.201887	3.64292	0.64349	0.879872
C17orf80	-0.0767007	5.39644	0.803024	0.94636
C17orf81	-0.0795522	3.01729	0.878046	0.968871
C17orf85	-0.0480966	4.68832	0.892961	0.973199
C17orf87	0.395252	1.49641	0.558531	0.842434
C17orf89	0.475996	3.04253	0.25135	0.637413
C17orf90	0.445714	1.5486	0.551032	0.838812
C17orf96	2.84041	1.31287	0.00138891	0.0613009
C17orf97	-0.584032	1.22589	0.399968	0.747405
C18orf1	0.0637341	7.72305	0.76291	0.931821
C18orf10	-0.461328	6.44565	0.0726499	0.395964
C18orf19	-0.174156	5.01991	0.549962	0.838771
C18orf21	-0.216006	4.94029	0.608034	0.864795
C18orf25	0.0557998	5.28438	0.855163	0.96383
C18orf32	0.320085	-0.540461	0.673427	0.893916
C18orf45	0.418466	3.75592	0.399796	0.747405
C18orf54	-0.675122	4.11164	0.0847466	0.420421
C18orf55	-1.09047	2.96203	0.0268945	0.249846
C18orf8	0.318979	3.81621	0.434635	0.768528
C19orf10	0.167083	4.53426	0.625941	0.872871
C19orf12	0.259129	4.31769	0.475503	0.795636
C19orf2	-0.47908	6.59018	0.0759763	0.402535
C19orf20	0.989247	-0.473551	0.153866	0.53208
C19orf21	1.08606	0.965586	0.242652	0.627394
C19orf22	-0.646855	4.6021	0.120976	0.482715
C19orf24	1.23648	2.27483	0.0385252	0.295571
C19orf25	1.9057	0.583743	0.0203781	0.217664
C19orf28	0.0188066	3.34763	0.977136	0.99835
C19orf29	-0.213668	2.19817	0.763472	0.932196
C19orf39	0.137737	-0.423331	0.946152	0.988704
C19orf42	0.000767568	3.66406	0.997074	1
C19orf43	0.252991	5.31647	0.397281	0.74513
C19orf44	-0.70627	3.50038	0.226631	0.615709
C19orf46	-0.831761	-0.842598	0.319726	0.689057
C19orf47	-0.3066	2.34126	0.629977	0.874596
C19orf48	3.02138	2.10243	0.000163525	0.0215164
C19orf50	0.490873	4.32735	0.149492	0.524241
C19orf52	1.13965	1.20283	0.0720373	0.394261
C19orf53	0.168795	5.07876	0.572054	0.848594
C19orf54	-0.305192	3.08692	0.575817	0.85046
C19orf55	0.620663	2.45594	0.319326	0.689057
C19orf56	0.144245	3.14701	0.672767	0.893711
C19orf59	-0.322401	2.54332	0.7167	0.911097
C19orf6	1.21716	4.36494	0.00259014	0.0826404
C19orf60	-0.201139	1.89015	0.65495	0.884962
C19orf63	0.0150619	5.43179	0.963108	0.993199
C19orf66	0.590128	4.04676	0.143899	0.519264
C19orf68	0.149394	1.67204	0.850896	0.962905
C19orf70	0.484794	2.93009	0.264957	0.650927
C19orf77	-0.468706	1.0157	0.687309	0.899406
C19orf79	0.218251	2.6937	0.577641	0.850987
C1D	-0.0964707	2.36887	0.798376	0.94455
C1GALT1	-0.101966	5.76689	0.736455	0.919299
C1GALT1C1	0.221074	3.8362	0.600292	0.861475
C1QA	1.20198	4.34459	0.000672089	0.0394846
C1QB	0.929812	5.72184	0.00454692	0.108136
C1QBP	0.227472	4.54247	0.446736	0.776258
C1QC	0.859648	6.82673	0.00233793	0.0786939
C1QL3	0.376176	1.64287	0.561272	0.844354
C1QTNF1	-0.301246	5.00542	0.416583	0.757932
C1QTNF2	0.523472	1.10281	0.538598	0.831639
C1QTNF3	-1.05046	6.88309	0.0196115	0.214722
C1QTNF6	-0.512131	5.15646	0.149655	0.524584
C1QTNF7	0.0614458	5.74721	0.870321	0.967129
C1R	0.355648	9.27785	0.0355416	0.283195
C1RL	0.0367723	5.05382	0.904503	0.97644
C1S	0.381668	9.77415	0.020037	0.216842
C1orf101	-1.14847	1.87784	0.156274	0.534718
C1orf106	1.71405	3.27256	0.0193626	0.21419
C1orf109	-0.305678	2.80645	0.553382	0.83973
C1orf112	-0.231041	3.42764	0.61118	0.865758
C1orf114	0.291005	2.84069	0.567283	0.846977
C1orf115	0.221319	2.40252	0.743202	0.922952
C1orf116	0.136155	4.37161	0.830038	0.956433
C1orf122	1.1494	3.6729	0.013342	0.182381
C1orf123	0.106025	5.75311	0.676792	0.894953
C1orf124	-0.239279	4.08785	0.556039	0.841367
C1orf126	0.384883	0.843113	0.696168	0.902256
C1orf129	-1.90604	1.40089	0.00757186	0.142328
C1orf130	1.52207	2.28119	0.0834967	0.418124
C1orf131	0.636185	3.18939	0.174485	0.560261
C1orf133	1.94958	2.79087	0.00510242	0.114873
C1orf135	-2.57199	-0.270999	0.017662	0.20434
C1orf144	0.284806	6.46997	0.207491	0.597534
C1orf150	-0.00385874	2.14201	0.993357	1
C1orf151	-0.472173	5.40728	0.162409	0.544591
C1orf159	1.40938	0.0769035	0.114669	0.471976
C1orf162	0.238668	4.79612	0.528001	0.827385
C1orf172	-0.0171271	-0.254079	1	1
C1orf173	-4.23009	1.9873	0.000665512	0.0394846
C1orf174	-0.108072	3.67282	0.800524	0.945135
C1orf183	1.65042	2.95834	0.0156328	0.194536
C1orf186	-0.591589	1.62241	0.452446	0.781714
C1orf190	3.30348	1.15054	0.0006445	0.039139
C1orf192	-0.888234	2.55561	0.173213	0.558244
C1orf198	-0.0680884	8.07808	0.756168	0.92858
C1orf201	-0.383258	3.11723	0.428238	0.765291
C1orf21	0.194468	6.84846	0.399709	0.747405
C1orf210	-0.0128313	1.34584	0.982784	1
C1orf212	-0.0832397	3.88707	0.83074	0.956587
C1orf216	-0.353825	3.19032	0.461161	0.787445
C1orf220	-3.48674	-0.00118467	0.00418356	0.104037
C1orf226	-2.02045	2.17628	0.027646	0.253398
C1orf27	0.494559	5.47429	0.0486717	0.330731
C1orf31	-0.0806643	3.2385	0.860952	0.965251
C1orf35	1.25553	1.41069	0.0578547	0.360934
C1orf38	1.10381	4.84379	0.000739149	0.0421388
C1orf43	0.120919	6.29365	0.631265	0.875527
C1orf50	2.35028	1.88265	0.0043787	0.106414
C1orf51	-0.489956	3.54391	0.497616	0.811903
C1orf52	0.0315394	4.35203	0.927308	0.983037
C1orf53	0.611269	-0.0334203	0.540599	0.83279
C1orf54	-0.0224187	3.96327	0.954458	0.991568
C1orf55	0.160479	5.61191	0.495233	0.810279
C1orf56	-0.819999	2.95997	0.164634	0.545909
C1orf63	-0.393328	3.81502	0.376651	0.730158
C1orf74	2.21109	0.573785	0.0195652	0.21453
C1orf85	-0.036023	6.0661	0.897735	0.974405
C1orf86	0.867842	1.57577	0.217746	0.605722
C1orf88	-0.791185	1.02222	0.35799	0.718495
C1orf9	-0.00608828	6.60848	0.982187	1
C1orf93	1.97741	3.68529	0.000670545	0.0394846
C1orf96	-0.321639	4.37881	0.342411	0.709119
C2	0.113487	5.16391	0.791277	0.942323
C20orf103	-0.260104	6.04938	0.516834	0.821598
C20orf108	0.391242	6.23169	0.106332	0.457172
C20orf11	0.497506	5.46119	0.065572	0.380017
C20orf111	0.356153	4.85578	0.298444	0.678305
C20orf112	0.329588	5.61407	0.313423	0.684868
C20orf118	-1.30469	1.85909	0.100335	0.448208
C20orf132	0.391547	1.15874	0.630073	0.874653
C20orf177	0.877635	4.30423	0.0144572	0.18805
C20orf194	0.4883	5.63734	0.135527	0.507047
C20orf196	0.0564102	1.27944	0.946832	0.988882
C20orf20	-0.250254	3.59647	0.578082	0.851401
C20orf24	-0.826434	-0.0267871	0.355128	0.716585
C20orf27	0.850385	1.4571	0.171462	0.554847
C20orf29	1.07965	2.29772	0.104061	0.453178
C20orf3	0.234426	5.29008	0.450474	0.779565
C20orf30	0.319927	5.62423	0.226622	0.615709
C20orf4	0.70296	4.89889	0.0612463	0.370902
C20orf43	0.256604	5.27295	0.373604	0.728582
C20orf54	-0.259426	-0.409223	0.753674	0.927093
C20orf7	0.000691584	3.0926	0.999346	1
C20orf72	-0.08438	3.64707	0.843603	0.96073
C20orf94	-1.09259	3.3242	0.0385773	0.295571
C20orf96	-0.274982	1.50772	0.743614	0.922981
C21orf119	-3.09587	0.215034	0.00044262	0.0321358
C21orf2	0.874258	2.15257	0.147956	0.523641
C21orf30	-0.049105	1.41647	0.966807	0.995121
C21orf33	0.178717	3.36663	0.706433	0.906692
C21orf49	-0.250868	1.10118	0.728069	0.916186
C21orf56	0.991241	0.839483	0.219016	0.606848
C21orf58	0.429372	-0.239318	0.71611	0.910929
C21orf59	0.176597	4.9519	0.487777	0.804756
C21orf62	-1.62645	2.62187	0.171619	0.555159
C21orf63	0.29623	3.24947	0.477089	0.797145
C21orf7	0.856343	2.64246	0.0754715	0.401839
C21orf88	0.977273	0.824505	0.234249	0.62294
C21orf91	0.412938	5.33559	0.170333	0.553525
C21orf96	-0.00367244	1.24488	1	1
C22orf13	0.664359	4.3113	0.0726383	0.395964
C22orf23	0.857392	1.90657	0.392806	0.741225
C22orf25	1.96608	5.24354	0.00188524	0.0694727
C22orf28	1.70452	5.38959	0.000455365	0.0328048
C22orf29	-0.341695	3.08633	0.560353	0.843564
C22orf32	0.525409	4.06409	0.15386	0.53208
C22orf36	-0.301611	0.148111	0.751288	0.926585
C22orf39	-0.642751	4.19539	0.110329	0.465432
C22orf40	-1.25878	1.13411	0.0701269	0.391216
C22orf46	-0.705527	4.50259	0.0786214	0.408293
C2CD2	-0.239892	6.88861	0.388207	0.738676
C2CD2L	-1.05252	2.88913	0.0495905	0.33384
C2CD3	-0.0188349	5.35091	0.950231	0.990417
C2CD4A	2.9307	0.606077	0.0174224	0.203808
C2CD4B	-2.06341	-0.34576	0.0460706	0.321429
C2orf15	-3.09191	1.91772	0.0145859	0.188341
C2orf16	-3.55479	0.435463	0.000233239	0.0245921
C2orf18	-0.0516898	5.36527	0.852339	0.963092
C2orf27A	-0.416185	3.07094	0.359122	0.719646
C2orf28	0.340593	5.41315	0.241853	0.627162
C2orf29	0.518475	5.10687	0.0443883	0.316661
C2orf3	-0.135008	5.88365	0.57107	0.848387
C2orf40	1.17397	2.04007	0.125473	0.490825
C2orf42	0.585373	3.63946	0.265956	0.651468
C2orf43	1.47941	4.42781	0.0020948	0.0732249
C2orf44	-0.39144	3.11949	0.493718	0.80925
C2orf47	-0.153943	3.44334	0.790807	0.941906
C2orf49	0.652693	3.64416	0.108663	0.462381
C2orf54	3.56773	-0.349319	0.000545356	0.0369473
C2orf55	1.09939	2.46729	0.0651487	0.379382
C2orf56	0.294902	3.69091	0.496889	0.811514
C2orf63	-0.684619	2.64927	0.186901	0.575339
C2orf67	-0.716368	6.57215	0.00291556	0.0882859
C2orf68	0.217969	4.75033	0.405463	0.749955
C2orf69	0.123054	4.36902	0.719554	0.912394
C2orf72	4.28108	0.290774	3.97738e-05	0.00891885
C2orf74	0.160262	4.57392	0.675166	0.894632
C2orf76	0.808048	1.27351	0.20993	0.599518
C2orf77	0.240572	0.373045	0.787258	0.940491
C2orf81	-1.07331	2.35074	0.139246	0.513297
C2orf88	0.383125	2.97466	0.453301	0.782331
C2orf89	-1.87271	0.00807584	0.05089	0.33759
C3	0.209786	10.675	0.436807	0.770571
C3AR1	0.545964	5.67478	0.112311	0.467941
C3orf14	0.661676	2.31487	0.206451	0.59652
C3orf15	-0.139768	1.83048	0.857704	0.964713
C3orf17	0.054165	6.62854	0.819601	0.952038
C3orf18	0.835257	1.01883	0.24195	0.627162
C3orf19	0.679347	5.01472	0.0234462	0.233052
C3orf21	0.00678392	4.63271	0.983361	1
C3orf23	-0.28422	4.89455	0.417143	0.75849
C3orf26	0.529834	3.75704	0.256465	0.642441
C3orf33	-0.0259373	2.14207	0.976969	0.998329
C3orf35	1.44897	0.89903	0.141041	0.515597
C3orf37	1.23787	3.64442	0.019187	0.213769
C3orf38	-0.0447779	4.51924	0.873948	0.968133
C3orf39	-1.06371	4.70702	0.0344721	0.279456
C3orf49	0.540809	0.664824	0.557388	0.841534
C3orf52	0.31711	2.0104	0.654061	0.88445
C3orf55	-0.512748	0.615652	0.556446	0.841407
C3orf58	-0.0416706	5.86259	0.846835	0.961505
C3orf62	0.60431	1.97692	0.375783	0.729769
C3orf64	0.95232	6.64553	0.00804497	0.147689
C3orf67	-1.90367	2.9812	0.0150768	0.191266
C3orf70	-0.428921	5.6711	0.177863	0.564631
C3orf75	-0.467711	1.64262	0.42898	0.765856
C3orf78	-0.0713207	1.54089	0.886719	0.971151
C3orf80	-0.866228	3.27683	0.0371737	0.289162
C4A	0.641803	2.33422	0.300759	0.678818
C4B	1.13626	2.63667	0.0645482	0.37916
C4BPA	-1.29746	1.96549	0.205505	0.595211
C4BPB	2.50272	-0.196281	0.01375	0.184737
C4orf10	-0.586016	3.37469	0.319933	0.689057
C4orf14	0.707579	4.4779	0.080442	0.413324
C4orf19	2.35041	2.93443	0.00316117	0.0912897
C4orf21	-1.16052	3.93974	0.0100467	0.160621
C4orf27	-0.467534	3.82551	0.267244	0.652669
C4orf29	-0.57028	4.11464	0.101826	0.44975
C4orf3	-0.0655905	6.94882	0.728921	0.916462
C4orf32	0.364841	4.46933	0.304254	0.680466
C4orf33	0.568718	3.23462	0.187042	0.575634
C4orf34	0.770526	5.53233	0.0076672	0.143611
C4orf36	-0.960845	-0.41832	0.318714	0.688592
C4orf37	0.0374075	-0.258575	1	1
C4orf39	2.75972	0.268334	0.00113502	0.0547595
C4orf41	-0.0239915	6.30365	0.910211	0.977399
C4orf42	0.284166	3.31422	0.579703	0.85199
C4orf43	0.264448	3.78771	0.474697	0.795326
C4orf46	-0.303331	4.36443	0.446763	0.776258
C4orf47	-2.86403	1.27597	0.0062984	0.128075
C4orf48	0.710624	2.43017	0.158307	0.538115
C4orf52	0.280941	4.2782	0.462281	0.788142
C4orf7	-1.75714	4.14303	0.202139	0.592791
C5	0.0886411	3.30204	0.852667	0.963092
C5AR1	0.296487	5.81749	0.30768	0.68229
C5orf13	-0.226291	9.30609	0.255855	0.641794
C5orf15	-0.0580267	7.2466	0.738954	0.920858
C5orf22	-0.0478106	6.11624	0.851702	0.963092
C5orf24	-0.307779	7.43745	0.0934486	0.435714
C5orf25	-0.0266637	2.01885	0.972432	0.996826
C5orf28	0.142172	3.03219	0.744447	0.923527
C5orf30	-0.54994	2.34779	0.365511	0.724697
C5orf32	0.439854	5.4745	0.158056	0.537695
C5orf34	0.249973	2.27422	0.67638	0.894789
C5orf35	1.57565	2.7652	0.0120743	0.176395
C5orf39	1.70839	0.68686	0.0570613	0.35908
C5orf4	-0.0608891	4.78349	0.866163	0.966258
C5orf41	0.139212	7.04591	0.457219	0.785175
C5orf42	-0.0254256	7.22364	0.880811	0.969794
C5orf43	-0.145924	5.3325	0.581292	0.852658
C5orf44	-0.297583	5.30889	0.328261	0.697483
C5orf46	0.166289	3.22453	0.827424	0.955358
C5orf51	-0.208775	7.78186	0.224006	0.61331
C5orf54	-0.757365	3.3723	0.165381	0.546639
C5orf55	-0.511412	-0.432834	0.601513	0.862066
C5orf56	0.503554	2.69424	0.343954	0.709983
C5orf62	-0.11565	5.57158	0.719502	0.912394
C5orf63	0.387946	2.21029	0.574523	0.85017
C6	1.56833	3.34257	0.0547062	0.351484
C6orf1	-0.667897	2.66156	0.246743	0.631676
C6orf105	1.29159	2.2881	0.209863	0.599518
C6orf106	0.434503	5.53817	0.0516958	0.340555
C6orf108	0.231579	2.46387	0.621554	0.87115
C6orf115	-0.893153	3.19918	0.0640819	0.378199
C6orf120	-0.682832	5.78547	0.0314491	0.268761
C6orf124	-2.52252	-0.687059	0.00620557	0.127812
C6orf125	-0.109673	2.20161	0.828895	0.956154
C6orf130	-0.0861361	4.38568	0.831276	0.956659
C6orf132	-1.2964	3.19451	0.0675042	0.385287
C6orf136	-0.600915	1.36182	0.351341	0.714391
C6orf138	0.172912	2.58686	0.830732	0.956587
C6orf141	-1.77235	-0.843214	0.0505838	0.336401
C6orf145	0.474155	4.32653	0.209675	0.599431
C6orf147	-0.499017	-0.128185	0.596322	0.859603
C6orf162	0.261919	2.69983	0.600238	0.861475
C6orf163	-3.15033	1.02202	9.67574e-07	0.00118498
C6orf165	2.19626	1.20632	0.0129443	0.18138
C6orf168	0.472813	3.18973	0.560702	0.843836
C6orf170	-0.0697599	3.84718	0.854122	0.963406
C6orf174	-0.707447	2.25977	0.206961	0.597138
C6orf186	0.0787157	4.02619	0.872609	0.967871
C6orf192	0.668217	3.27111	0.164273	0.54583
C6orf203	-0.341862	3.33412	0.43706	0.770676
C6orf204	-0.414905	5.49752	0.133714	0.504645
C6orf211	-0.466474	4.50646	0.143045	0.518011
C6orf222	-0.242684	0.716821	0.844348	0.960946
C6orf223	-1.73746	0.433741	0.131542	0.501623
C6orf225	0.866098	3.30836	0.115681	0.472732
C6orf226	0.209863	0.305313	0.838855	0.959716
C6orf228	-0.0694756	4.78563	0.818936	0.951521
C6orf27	0.471266	0.547928	0.704724	0.906246
C6orf35	0.332252	4.07547	0.444348	0.775199
C6orf47	0.666447	3.3311	0.175	0.560936
C6orf48	0.517712	6.14427	0.133876	0.50472
C6orf57	0.243326	0.278497	0.852985	0.96318
C6orf62	0.0531652	7.28102	0.767952	0.933666
C6orf64	-0.896438	2.83376	0.125426	0.49076
C6orf70	0.259001	3.9392	0.528265	0.82747
C6orf72	0.165982	5.88443	0.535583	0.83111
C6orf89	0.200513	6.60145	0.348213	0.712583
C6orf97	0.13564	5.02777	0.749902	0.926006
C7	-0.193552	9.41214	0.649912	0.88398
C7orf10	-0.0234584	4.60251	0.952515	0.990852
C7orf11	-0.0734884	3.18129	0.867781	0.966474
C7orf13	-0.248388	0.0447579	0.804801	0.946814
C7orf23	0.29262	3.305	0.579258	0.851872
C7orf25	-0.255584	5.18418	0.457902	0.785672
C7orf26	-1.0909	4.24337	0.0374424	0.290224
C7orf28B	-0.533699	3.54964	0.180568	0.568602
C7orf29	-1.35334	1.71596	0.165725	0.546796
C7orf30	-0.10862	3.71734	0.799621	0.944818
C7orf31	-0.298295	4.03197	0.500354	0.813154
C7orf36	0.0953481	5.26998	0.779428	0.937611
C7orf40	1.25878	1.51195	0.0762715	0.403294
C7orf41	-0.876323	4.59821	0.0210682	0.22155
C7orf42	0.0640847	7.70129	0.697592	0.90281
C7orf43	0.498576	2.69145	0.414955	0.756928
C7orf44	-0.46928	3.20076	0.32313	0.692311
C7orf46	-2.13297	0.963156	0.0164966	0.199565
C7orf47	1.14041	2.31354	0.142815	0.517682
C7orf49	0.361207	2.79443	0.566466	0.846761
C7orf50	0.687417	2.73802	0.14788	0.523641
C7orf53	-0.739101	0.135843	0.371785	0.727502
C7orf54	0.552135	2.76506	0.30009	0.678341
C7orf55	0.324221	1.97577	0.682416	0.896976
C7orf57	-0.681884	0.30991	0.57935	0.851928
C7orf58	0.488976	7.78134	0.0719753	0.394193
C7orf59	0.591188	3.92817	0.138131	0.511047
C7orf60	-0.513515	5.30305	0.0775101	0.4065
C7orf63	0.184466	3.9314	0.658167	0.886103
C7orf64	0.465979	3.46864	0.371485	0.727502
C7orf68	-1.04295	4.41105	0.0363276	0.285672
C7orf70	-0.46529	5.54199	0.18424	0.572058
C7orf73	0.0648653	5.17368	0.806719	0.947313
C7orf74	-0.0723478	5.44965	0.803789	0.946456
C8orf31	1.50978	1.25531	0.0725515	0.395964
C8orf33	0.279061	4.55714	0.483841	0.802169
C8orf34	2.55976	3.28466	0.000782519	0.0431524
C8orf37	0.527101	3.63806	0.191581	0.580194
C8orf38	-0.185018	1.75514	0.747387	0.925189
C8orf39	0.69671	1.55372	0.484588	0.802739
C8orf4	0.659669	5.27091	0.0522103	0.341793
C8orf40	0.116598	4.59825	0.767892	0.933666
C8orf42	-0.175989	1.33359	0.818415	0.951232
C8orf44	0.364282	1.27026	0.679408	0.895954
C8orf45	-1.06874	2.25287	0.222523	0.611036
C8orf47	1.45817	0.43004	0.148291	0.524116
C8orf48	-0.0564129	2.44797	0.924309	0.982306
C8orf55	0.974825	2.25444	0.246911	0.632004
C8orf58	0.0465906	1.53638	0.949598	0.990082
C8orf59	0.0970352	4.43536	0.770026	0.934432
C8orf73	0.166662	1.02392	0.832545	0.956967
C8orf76	1.37799	1.26071	0.0514498	0.339417
C8orf80	0.313771	1.35415	0.734769	0.918676
C8orf82	-0.572218	0.696304	0.39654	0.744934
C8orf83	-0.254823	6.17278	0.278428	0.661916
C8orf84	0.814711	2.09557	0.269273	0.654243
C9orf100	-0.743591	0.343282	0.440986	0.772805
C9orf102	0.878196	5.08875	0.0129325	0.18138
C9orf103	-0.260426	2.17303	0.720512	0.912875
C9orf114	-0.396122	0.889792	0.498191	0.812175
C9orf116	2.29842	0.534979	0.023076	0.231732
C9orf123	-0.0633419	4.46292	0.859737	0.965158
C9orf125	0.324572	2.36401	0.62948	0.874433
C9orf131	-1.23473	-0.574336	0.166675	0.548062
C9orf140	1.27517	0.741761	0.159507	0.540007
C9orf142	0.741243	2.06852	0.140802	0.515454
C9orf150	-0.363961	3.69045	0.501742	0.813396
C9orf152	-0.629041	3.46039	0.47018	0.79232
C9orf156	0.653279	3.44854	0.189634	0.577869
C9orf16	-0.522863	2.93447	0.310297	0.684017
C9orf167	0.24794	2.11435	0.732014	0.917452
C9orf21	0.189609	4.08026	0.614024	0.86691
C9orf23	-0.290455	1.94506	0.707842	0.907225
C9orf25	0.349278	3.1426	0.506027	0.815072
C9orf3	0.158975	4.45924	0.645551	0.881081
C9orf30	0.4651	3.91264	0.18745	0.575914
C9orf37	-1.0523	1.27672	0.163209	0.545205
C9orf38	-0.316031	0.881474	0.717082	0.911228
C9orf40	0.681995	1.11973	0.256971	0.643074
C9orf41	-0.380155	4.44265	0.371319	0.727502
C9orf46	-0.0857631	3.80415	0.845659	0.961146
C9orf47	-2.04509	1.6278	0.0353936	0.283167
C9orf5	0.233701	7.43715	0.279996	0.663216
C9orf64	-0.442747	4.45107	0.162125	0.544325
C9orf66	-1.38653	2.08658	0.0469418	0.323392
C9orf68	-3.56165	3.68468	0.000207572	0.0236295
C9orf69	0.728291	2.87066	0.163857	0.54583
C9orf7	0.465433	2.88368	0.446069	0.776123
C9orf72	0.217799	5.46203	0.450725	0.779745
C9orf78	-0.070257	5.42736	0.803259	0.946399
C9orf80	0.301273	4.09338	0.461897	0.78798
C9orf82	-0.760675	3.40006	0.0683831	0.387447
C9orf84	0.0245438	3.41403	0.93679	0.986156
C9orf85	-0.416777	3.58094	0.31076	0.684017
C9orf86	0.317893	4.27457	0.372416	0.727782
C9orf89	-1.63186	3.49071	0.0157546	0.194987
C9orf9	0.627665	2.6549	0.293829	0.674779
C9orf91	-0.17105	4.59544	0.67673	0.894953
C9orf93	0.388758	3.85967	0.373909	0.728582
C9orf95	1.02134	4.04669	0.0306871	0.266541
CA1	1.88982	0.809827	0.0596644	0.366126
CA11	-0.207067	1.74871	0.77858	0.937299
CA12	-0.084147	4.14288	0.905374	0.976551
CA13	-1.26953	3.64127	0.0047213	0.110531
[truncated: 13,922 more rows]
