# Supplementary material for: Progranulin mediates immune evasion of pancreatic ductal adenocarcinoma through regulation of MHCI expression
Source: Nat Commun. 2022 Jan 10;13:156. doi: 10.1038/s41467-021-27088-9 (PMC8748938; doi:10.1038/s41467-021-27088-9)
Supplement: Supplementary file 8 — Source data [file 41467_2021_27088_MOESM8_ESM.xlsx]

## Sheet: Figure1
Figure 1d	spearman.corr.GRN.epi.str (1)				Figure 1f	1: low; 2: high				1: dead; 0: alive		0: no relapse, alive; 1: relapse/dead	0:wild type; 1: mutated
	patient	str_GRN	epi_GRN			Total	Tumor	Immune	OS (mo)	event	DFS (mo)	event	KRAS mutation status
	S1	8.06422988848663	5.48079842676009			2	2	2	46.03	1	24.61	1	1
	S2	8.19863547897253	7.12299445833489			2	2	2	63.15	1	36.47	1
	S3	8.4728223304893	7.3916966922666			2	2	2	4.96	1	4.47	1	0
	S4	6.40335570417424	7.34940034096567			2	2	2	7.85	1	1.64	1	0
	S5	7.12050939222746	7.58474572956565			2	2	2	7.06	1	3.78	1	0
	S6	8.2732975694481	6.70634079718931			2	2	2	8.44	1	7.46	1	1
	S7	7.80951711636728	8.18443882489969			2	2	2	6.97	1	5.06	1	1
	S8	9.01558682547759	8.05291950665006			2	2	2	16.59	1	5.91	1	1
	S9	7.86670908970026	7.65663617762848			2	2	2	6.24	1	2.14	1
	S10	6.02680045592644	7.59530360966051			2	1	2	16.23	1	1.71	1
	S11	10.4948368291074	7.09064674992186			2	2	2	12.16	1	4.93	1	1
	S12	7.3518825327918	8.3757156204747			2	2	2	8.05	1	2.46	1	1
	S13	8.36144433397059	6.84197109356461			2	2	2	16.56	1	9.66	1	1
	S14	6.20669112394037	5.94290552368353			2	2	2	12.16	1	11.99	1
	S15	6.37990437183314	5.79650358678378			2	2	2	43.76	1	41.95	1
	S16	7.93061380002459	7.24682165621599			2	1	2	20.37	1	11.76	1
	S17	7.05783472302606	6.77113975003725			2	2	2	33.22	1	8.51	1	1
	S18	7.32919317145543	7.95359304828993			2	2	1	3.68	1	1.97	1	1
	S19	7.46212885449206	5.5632022484474			2	2	2	14.06	1	4.83	1	1
	S20	8.1401946032301	5.7698661587041			2	2	1	4.04	1	3.35	1	1
	S21	7.67615529485075	7.00350647480076			2	2	2	4.96	1	3.55	1	1
	S22	6.9484524731802	7.47098554528098			1	2	1	33.31	1	23.92	1	1
	S23	6.79501864900711	6.5361604151579			1	2	1	34.50	1	6.08	1	1
	S24	6.7314195788037	6.11562593320835			2	2	1	32.43	1	4.44	1	1
	S25	7.30582564455987	6.08776163673685			2	2	1	29.24	1	9.63	1	1
	S26	7.09274873452557	4.27736626061752			2	2	1	14.85	1	2.79	1	0
	S27	5.19198393100805	5.76870987405956			2	1	2	20.83	1	16.95	1
	S28	6.61276504745423	7.155021355239			2	2	1	56.18	0	19.61	1	1
	S29	6.58278292470463	6.26566782260145			2	2	1	10.84	1	6.08	1
	S30	7.22836199679618	6.4653518460004			2	2	1	11.66	1	8.34	1
	S31	9.76372600257552	7.17873166384291			2	2	1	10.45	1	1.58	1
	S32	7.68794876295928	6.84716223316418			2	2	1	74.55	0	74.55	0	0
	S33	8.23466710075908	7.22068701490082			1	2	1	8.11	1	7.26	1	1
	S34	8.90065314675014	6.89057650742205			1	2	1	1.35	1	1.35	1	1
	S35	8.47746880560895	6.8299782732639			2	2	2	17.74	1	7.62	1	1
	S36	8.22512826047772	5.26650140062859			1	2	1	12.39	1	2.56	1	1
	S37	6.77039027481771	6.15690062451678			1	1	2	25.20	1	15.87	1	0
	S38	6.91861820237482	7.38604308460415			1	1	2	23.66	1	16.30	1	1
	S39	7.61979147267374	7.40064403907113			2	1	2	30.39	1	5.82	1	1
	S40	5.71311859555156	5.20770563690103			1	1	2	21.52	1	5.49	1	1
	S41	6.92675475386764	5.74382612698621			1	1	2	6.21	1	6.21	1
	S42	7.69548098297074	6.34262816577078			1	1	2	17.48	1	4.67	1
	S43	7.54902946592576	4.81741204604186			2	2	2	10.97	1	4.96	1	1
	S44	7.22057482508893	5.60343038245741			1	1	2	19.09	1	3.88	1
	S45	6.68575260486337	7.01275568398477			1	1	2	30.32	1	13.11	1	0
	S46	7.09088018695904	6.4929520355384			1	1	2	164.93	0	29.01	1	1
	S47	8.87577033054009	7.04970161595578			1	1	2	43.47	1	1.64	1
	S48	8.56014667896408	7.23520585460421			2	1	2	81.08	0	75.33	1
	S49	7.64005346698568	5.41801140091956			2	1	2	119.20	0	119.20	0
	S50	7.16694325605014	6.98520003943664			1	1	1	13.80	1	4.34	1
	S51	8.05335698160643	8.48675275292439			1	1	1	32.07	1	2.89	1	1
	S52	7.12989149757908	7.93388679525696			1	2	1	20.24	1	4.96	1	1
	S53	6.93646985933039	8.31519958397326			1	1	1	74.51	1	29.47	1	1
	S54	7.56227733315105	5.76096436594254			1	1	1	31.47	1	22.74	1	0
	S55	7.84678999927776	7.83283366315333			2	1	2	34.53	1	11.63	1	1
	S56	8.47036619814993	8.13529521669796			1	1	1	62.82	1	18.27	1
	S57	7.2720771258489	6.66105796057335			1	1	1	14.88	1	4.80	1	0
	S58	7.80127078110626	6.82522125888167			1	1	1	51.55	1	12.78	1
	S64	7.28450420809844	7.49821458452852			1	1	1	18.23	1	2.96	1	1
	S60	5.36143906505843	7.25580400331371			1	1	1	35.45	1	12.42	1	1
	S65	7.47082976262269	5.90901929466939			1	1	1	7.66	1	2.63	1	1
	S59	8.00191890298318	6.50573890880705			1	1	1	20.21	1	5.13	1	1
	S62	6.66910203057432	6.69749836349531			1	1	1	34.99	1	14.95	1	1
	S61	7.71125421612727	7.88468422283721			1	1	1	127.15	0	127.15	0
	S63	8.07158174364276	7.21253850581623			1	1	1	24.67	1	13.34	1
						1	1	1	33.05	1	10.55	1
						1	1	1	11.83	1	9.46	1
						1	1	1	94.75	0	94.75	0	1
						1	1	1	147.48	0	147.48	0
						1	1	1	28.25	1	10.05	1
						1	1	1	13.21	1	3.68	1	0

## Sheet: Figure2
Figre 2d
MHCI			CD8+GzmB+
PGRN+PanCK+	PGRN-PanCK+		PGRN+MHCI-PanCK+	PGRN-MHCI+PanCK+
1.78571	25.6731		12.25	261.5
1.8018	11.3014		8.25	109
9.09091	15.8608		12.75	41
0	0.163508		0	14.5
5.90278	22.3022		1.75	18.25
3.125	24.1232		0	1.5
0	10.705		1	15
0	0.0788507		6.5	0
p=0.0204			p=0.0373

## Sheet: Figure3
Figure 3a	MHCI				MHCII
	ctrl	nc	sh		ctrl	nc	sh
	108	109	356		153	153	198
	105	125	439		165	182	212
	111	115	337		161	172	190
	109	101	371		152	168	205
	110	110	367		198	184	156
	ctrl vs sh: 0.0011	nc vs sh: p=0.0481
Figure 3d	nc	shGRN
	0.35	1.94
	0.46	2.12
	0.15	1.56
	0.23	1.78
	p=0.00012544
Figure 3f	nc	shGRN
	1103	2831
	902	1875
	1031	2432
	924	1784
	p=0.0133671
Figure 3g	Lamp1			Rab7
	nc	shGRN		nc	shGRN
	1204	3029		1321	1223
	1405	2894		1291	1045
	1452	2501		1524	1563
	1049	2421		1024	1342
	p=0.000416431
Figure 3h	nc	shGRN
	1231	209
	1050	135
	791	102
	899	140
	p=0.02170259
Figure 3j
	Hours	Mia-Par				Mia-Par + Baf				Mia-nc				Mia-nc+ Baf				Mia-sh				Mia-sh + Baf
	0	140	311	278	265	139	111	134	124	327	292	265	287	136	124	121	142	260	235	198	201	93	98	121	109
	1	134	300	189	184	131	133	132	121	476	312	301	334	148	111	131	132	205	218	189	199	100	101	112	107
	2	148	320	210	211	134	161	131	119	235	241	283	301	127	129	124	119	225	195	178	177	91	107	103	98
	4	167	277	189	190	157	109	101	102	268	198	231	253	127	122	117	121	180	181	156	145	94	159	101	89
	nc vs sh	p=0.0286
	nc vs nc+Baf	p=0.0286

## Sheet: Figure4
Figure 4a
4 wks	5 wks	6 wks	8-10wks
10.32	17.9	22.6	17.9
4.63463	18.5463	15.23	24.1
4.63434	13.2876	28.2	22.11
6.56	12.4	23.57	17.8
Figure4d					Figure4f
	Ctrl	mIg	Pab		Ctrl	mIg	Pab
	0.98	1.01	0.8		63.3026	53.84	28.7731
	1.01	0.96	0.5		55.2442	30.45	30.7566
	0.82	1.01	0.59		43.2546	33.2	19.7869
	0.76	0.89	0.65		60.2422	60.2424	20.1413
	0.92	1.13	0.88		48.2425	57.3255	33.9336
		0.84	0.9			58.2552	45.98
		1.07	0.69			55.2423	30.241
		1.01	0.82			60.3523	29.5352
		1.31				50.3526
		1				48.241
	mIg vs A23	p=0.0011			Ctrl vs Pab	p=0.01
					mIg vs Pab	p=0.066
Figure 4g					Figure4h
	PGRN				F4/80				MRC1				pSTAT1				iNOS
	Ctrl	mIg	Pab		Ctrl	mIg	Pab		Ctrl	mIg	Pab		Ctrl	mIg	Pab		Ctrl	mIg	Pab
	47.2424	52.1253	12.4153		42.3244	24.2413	28.9758		22.2354	18.2324	3.25234		1.26434	2.13513	8.24234		0.953887	1.12425	5.24225
	39.2424	35.2415	20.2415		33.2989	16.4543	24.5224		26.3423	9.01432	1.64354		2.35247	1.42643	4.2535		1.32455	0.947535	3.36342
	46.2426	29.2415	9.5262		40.2456	28.524	12.3266		30.1325	18.3243	1.52524		1.73294	0.42563	2.12245		0.872427	0.780325	1.3643
	53.255	48.5265	15.5625		26.536	35.2424	20.1432		19.2532	24.4423	3.36454		2.10845	1.0534	3.35324		0.533421	1.10357	4.64545
	49.2552	56.2425	32.2543		20.457	40.6547	24.3544		14.1532	35.6364	6.52344		0.913537	0.97634	4.54635		2.42423	0.13525	3.5439
		49.5415	45.6342			35.4224	36.2425			23.3242	16.1343			0.983723	2.25496			0.735657	1.04369
		51.4541	29.4253			38.4343	27.5646			18.2342	10.2352			1.24644	6.24235			1.2425	4.64534
		43.2135	34.2414			44.3244	24.457			36.1423	4.54334			1.45433	3.36346			0.53532	3.90788
		39.5136				30.1316				28.4232				2.15352				0.053536
		41.4242				20.4298				19.5242				2.53252				1.08279
	Ctrl vs Pab	p=0.0187							Ctrl vs Pab	p=0.0142			Ctrl vs Pab	p=0.0405
	mIg vs Pab	p=0.0107							mIg vs Pab	p=0.0021			mIg vs Pab	p=0.0025			mIg vs Pab	p=0.0018

## Sheet: Figure5
Figure 5a
CD3				CD8				gzmb				tbet
Untreated	mIg	Anti-PGRN		Untreated	mIg	Anti-PGRN		Untreated	mIg	Anti-PGRN		Untreated	mIg	Anti-PGRN
3.43474	2.46754	12.4245		1.045	0.15242	8.26434		0	0	1.2524		0.978	0.1241	5.5363
3.25362	3.36475	9.36343		0.93252	1.46344	7.33575		0	0	3.6424		0.13131	0	5.7533
6.23243	1.65755	4.33474		2.15231	1.43635	3.45437		1.1341	0.31	4.64242		1.42145	0	3.23423
2.4363	3.62562	8.23542		2.01413	2.63463	9.62423		1.74575	0	5.46343		0.153232	1.3252	6.43633
1.463	1.36356	8.35653		0.44	0.032	9.42634		0	0.1	3.26246		0	0	3.64553
	4.33434	5.33575			2.35232	2.25425			0.0032	1.3252			0.24242	1.24524
	3.04633	8.89346			1.03252	8.4332			1.23252	5.67535			0.323	5.6343
	2.36423	10.1352			2.1413	11.2463			0	7.22452			0	3.26344
	5.35522				4.25223				2.1313				1.32523
	3.25427				2.1214				1.93463				0.424
Ctrl vs Pab	p=0.0215			Ctrl vs Pab	p=0.0048			Ctrl vs Pab	p=0.0104			Ctrl vs Pab	p=0.0297
mIg vs Pab	p=0.0021			mIg vs Pab	p=0.0056			mIg vs Pab	p=0.0051			mIg vs Pab	p=0.0011
Figure 5b					Figure 5c				Figure 5f
CD8+	GzmB+ CD8+	T-bet+ CD8+			casp3
10.4	7.5	4.2			Untreated	mIg	Anti-PGRN		mIg	A23	aCD8	aCD8+A23
8.35	5.6	3.4			1.8	1.2	5.232		1.1	0.8	1.1	1.1
13.52	8.2	4.2			1.23	1.42	6.463		1.2	1	1.2	1.2
14.42	12.4	6.6			1.93	2.14	2.53		1.1	0.8	0.8	0.9
					0.98	0.12	3.24		0.9	0.7	1.3	1
					2.32	0.22	1.942				1.2	1
						1.54	2.342				0.9	0.9
						2.23252	5.644				1.2
						3.21	2.142
						1.94
						2.1334
					Ctrl vs Pab	p=0.028
					mIg vs Pab	p=0.011
Figure 5g
mIg	PGRN Ab	aCD8	PGRN Ab + aCD8
5.5	8.9	1.2	0.4
4.9	11.4	0	1.4
6.2	14.5	0	1.2
2.4	16.1	0.8	0.5
		0.1	1.4
		0	0.3
		1.4
Pab vs aCD8	p=0.0021
Pab vs Pab+aCD8	p=0.0376
Figure 5h
PanCK					CD8					GzmB
mIg	PGRN Ab	aCD8	PGRN Ab + aCD8		mIg	PGRN Ab	aCD8	PGRN Ab + aCD8		mIg	PGRN Ab	aCD8	PGRN Ab + aCD8
60.2	19.3	56.4	43.3		1.3	13.4	0	1.3		0	4.5	0	0
58.2	40.4	61.3	39.4		4.5	19.1	0.5	0		0.9	8.4	0	0
40.1	30.1	47.2	48.2		4.5	9.14	0.89	0		2.3	6.3	1	0
49.5	22.3	36.2	29.4		7.5	10.1	0.4	1.1		1.5	5.6	0.9	1.9
		39.2	33.5				0.42	0.9				0.4	0.9
		43.2	56.4				0.59	0.8				0.5	0.7
		56.1					1.4					0.8
					Pab vs aCD8	p=0.0059				Pab vs aCD8	p=0.0021
					Pab vs Pab+aCD8	p=0.0172				Pab vs Pab+aCD8	p=0.0204
Figure 5i
Cl casp
mIg	PGRN Ab	aCD8	PGRN Ab + aCD8
2.8	6.4	1.3	1.5
3.2	9.41	0.1	2.4
1.2	7.6	0.3	1.3
0.9	8.5	1.9	0.8
		0.3	0.4
		0.5	1.7
		1.7
Pab vs aCD8	p=0.006

## Sheet: Figure6
Figure 6a
MHCI				MHCII
Untreated	mIg	Anti-PGRN		Untreated	mIg	Anti-PGRN
12.1541	11.64	23.111		2.15	2.14151	3.221
11.522	0	24.11		1.452	0.626	2.551
14.11	0	2.562		1.542	0.761	1.52351
11.34	0	17.3151		1.5245	0	0.114
0	0	13.2456		1.541	0	0
	0.521	9.5251			1.352	1.62642
	11.536	15.2552			1.4662	5.75252
	12.2415	18.6366			2.25	2.241
	16.4452				1.4262
	10.526				1.5153
mIg vs Pab	p=0.0292

## Sheet: Figure7
Figure 7c
DMSO	GP82_Tam
12	154
3	210
0	190
1	200
p=0.000396959
Figure 7d
CTL	mIg	PGRN Ab
452	422	144
385	405	122
399	393	110
464	472	108
mIg vs Pab	p=0.0427
Figure 7e
CTL	mIg	PGRN Ab
95	73	167
84	80	158
100	101	171
94	90	183
90	85	162
mIg vs Pab	p=0.0079
Figure 7h
No GP	GP_CTL	GP_mIg	GP_PGRN Ab
3.2	25.2	23.42	44.3
5.22	27.834	26.23	50.524
9.143	20.25	24.132	50.2421
10.13	32.32	29.21	56.242
no GP vs GP_PGRN Ab	p=0.0022
GP_mIG vs GP_PGRN Ab	p=0.0286
Figure 7i
CD8+GzmB+						CD8+TNFa+						CD8+IFNg+
No GP	GP_CTL	GP_mIg	GP_PGRN Ab	T		No GP	GP_CTL	GP_mIg	GP_PGRN Ab	T		No GP	GP_CTL	GP_mIg	GP_PGRN Ab	T
0.42	6.24	5.13	19.9	0		13.5	48	40.24	49	13		17.3	41	39.84	67.9	20.42
1.24	5.6	8.24	22.242	0		27.242	40.42	45.42	60.141	19.13		30.135	50.1241	46.24	59.131	28.421
3.534	7.224	7.23	31.4242	3.4		24.22	55.242	49	74.55	17.424		22.425	48.242	44.23	70.133	30.242
2.5	6.43	6.242	35.42	0		20.15	38.53	34.53	57.42	10.24		29.33	45.35	38.53	72.42	18.22
T vs T+GP_PGRN Ab	p=0.0026					T vs T+GP_PGRN Ab	p=0.003					T vs T+GP_PGRN Ab	p=0.0082
T+no GP vs T+GP_PGRN Ab	p=0.0227					T+no GP vs T+GP_PGRN Ab	p=0.0374					T+no GP vs T+GP_PGRN Ab	p=0.0082
GP_mIG vs GP_PGRN Ab	p=0.0286											GP_mIG vs GP_PGRN Ab	p=0.0286

## Sheet: Figure8
Figure 8c
GP	A23
5.23992	2.41066
4.89509	4.9475
2.54032	2.58095
7.61931	1.31221
Figure 8d
mIG-3	mIG-45.1		PGRN Ab-3	PGRN Ab-45.1
7.3	1.3		14.3	2.6
9.3	1.2		10.4	4.6
8.32	0.9		13.33	6.53
4.5	1.1		9.54	8.134
p=0.00893927			p=0.00816225
Figure 8e
GzmB			TNFa			IFNg
GzmB_mIG	Gzm_PGRN Ab		TNFa_mIG	TNFa_PGRN Ab		IFNg_mIG	IFNg_PGRN Ab
5.42	27.1		11.53	54.8		9.42	29.1
4.536	34.4		16.34	37.3		11.32	25.1
14.35	29.4		9.242	27.2		20.42	28.4
8.53	27.6		9.34	29.5		20.23	40.5
p=0.0003553			p=0.022578			p=0.01363093
Figure8f
PGRN			MHCI			CD8			GzmB			Cl casp3
mIg	Pab		mIg	Pab		mIg	Pab		mIg	Pab		mIg	Pab
60.64	10.4242		15.131	19.141		15.1	19.141		1.013	6.4322		4.24	12.57
89.6424	18.4223		0.13	24.242		5.452	14.242		0.92	4.6434		6.4	7.689
70.5353	8.25644		0.3423	31.4254		6.232	21.4254		2.48	7.38		3.15	13.568
50.6464	21.4421		17.3	40.243		8.22	10.243		1.89	3.4324		1.4	8.68
p=0.00444601			p=0.0197824			p=0.06568271			p=0.01517908			p=0.01019863

## Sheet: FigureS1
Supplementary Figure 1a			Supplementary Figure 1b				Supplementary Figure 1c			Supplementary Figure 1d
NT	T		GRN	OS (mo)	event		NT	T		GRN	OS (mo)	event
0.0489992	0.327245			146.00			1.96078	2.94745		2	33.50	1
0.0910017	8.38047		1	24.00	1		0.115565	3.7694		2	34.50	1
0.354935	3.02091		2	1.00	1		0.33992	3.4632		2	19.50	1
0.0870914	0.635712		1	3.00	1		0.406335	4.7619		1	60.25	0
0.0718059	0.807401		2	18.00	1		0	1.52704		2	15.00	1
0.122826	0.249496		1	1.00	1		0.208537	1.32015		2	21.75	1
0.064866	1.05486		1	19.00	1		1.39208	2.00945		1	6.50	1
0.149236	1.42939		1	26.00	1		0	3.73832		1	20.25	1
4.17978	0.864612			1.00	1		0.0229175	4.10421		2	21.00	1
0.213481	3.12801		2	10.00	1		0	2.04518		2	25.25	0
2.37878	1.04095		2		0		0.0846951	3.7037		2	16.50	1
0.14549	0.827708		1	8.00	1		0	9.27649		2	16.75	1
0.173614	1.08734		2	11.00	1		0	6.0241		1	27.50	1
0.272552	3.33228		1	16.00	1		0.0736981	0.184935		1	21.25	1
0.0114371	7.37819			11.00	1		1.26707	2.43639		1	26.50	1
0.171178	3.95741		1	4.00	1		0.101619	5.40541		1	12.25	0
	12.1686		1	117.00			0.0178601	10.259		1	46.50	0
	0.385067		1	11.00	1		1.79998	6.50406		2	10.00	1
	0.0820001		1	111.00	0		0.176511	0.28621		2	43.00	0
	5.02671			100.00	1		0.620579	12.9908		1	53.75	0
	13.1192		1	21.00	1		0.0507626	2.02361		2	6.00	1
	14.2522		2	17.00	1			3.20397		2	43.25	1
	18.2677		2	1.00	1			1.72449		1	15.50	1
	16.8387		1	26.00	1			0.441147		1	35.25	1
	7.43519		2	9.00	1			1.41176		2	24.25	1
	5.25636			10.00	1			5.04465		1	40.50	0
	6.44323		1	1.00	1			0.584795		1	14.50	0
	14.2138		2	1.00	1			2.31179		1	14.75	0
	6.27768		1	95.00	0			0		2	1.50	1
	4.98585			5.00	1			4		1	9.25	0
	6.40429		1	2.00	1			5.13183		1	6.25	1
	1.6373		1	22.00	0
	19.8632		1	35.00	1		p<0.0001
	7.15714			13.00	1
	20.1075			2.00	1
	0.211364		1	36.00	1
	0.757869		2	8.00	1
	1.34044		1	3.00	1
	1.13908		1	70.00
	0.657741		1	.25	1
	0.692335		1	4.00	1
	0.913258			100.00
	0.518056			27.00	1
	0.708566		1	22.00	1
	0.0480508		1	21.00	1
	0.14744		1	70.00	1
	9.52461		2	4.00	1
	0.201586		1	1.00	1
	0.35629		1	63.00
	0.242487		2	10.00	1
	6.59133		1	58.00	0
	1.54291		2	60.00	0
	1.59998		2	16.00	1
	1.31334		2	9.00	1
			1	26.00	1
p<0.0001			2	28.00	1
				9.00	1
			2	1.00	1
			1	52.00
			2	7.00	1
			2	10.00	1
				1.00	1
			2	3.00	1
				21.00	1
			2	22.00	0
			2	3.00	1
			1	56.00	0
			1	33.00	0
			1	33.00	0
			2	18.00	1
			2	4.00	1
			2	8.00	1
					1

## Sheet: FigureS2
Supplementary Figure 2a
PatuT	MiaPaCa	HupT4	HPAC	PatuS	PSN1	HPAF	Panc
1601	2420	308	260	800	902	450	1183
2007	2313	289	288	1002	1032	235	964
1973	2416	251	278	934	1120	350	848
2054
Supplementary Figure 2b
Mia						Patu
control	nc	sh1	sh2	sh3		control	nc	sh1	sh2	sh3
2420	2552	1584	950	1072		1601	1669	1251	729	1177
2313	1968	1470	1046	1367		2007	1946	1315	799	1092
2416	2435	1632	1050	1210		1973	2090	1262	927	1275
2360	2352	1563	998	1131		2054	2153	1234	878	1120
Ctrl vs sh2	p=0.0101					Ctrl vs sh2	p=0.0125
nc vs sh2	p=0.0066					nc vs sh2	p=0.0053
Supplementary Figure 2c
Mia						Patu
control	nc	sh1	sh2	sh3		control	nc	sh1	sh2	sh3
1.17827	1.04247	0.287271	0.222468	0.224369		0.93088	0.988514	0.609909	0.419478	0.443914
0.833161	1.04972	0.196202	0.18578	0.166984		1.01866	0.884745	0.452712	0.39685	0.450625
1.01866	0.913832	0.423839	0.204124	0.314865		1.05458	1.1434	0.577009	0.46544	0.598739
1.1242	0.99521	0.31454	0.184111	0.251124		0.983142	0.931142	0.522521	0.41311	0.4624
Ctrl vs sh2	p=0.0189					Ctrl vs sh2	p=0.0154
nc vs sh2	p=0.0412					nc vs sh2	p=0.023
Supplementary Figure 2d
Sur									Intra
PatuT	MiaPaCa	HupT4	HPAC	PatuS	PSN1	HPAF	Panc		PatuT	MiaPaCa	HupT4	HPAC	PatuS	PSN1	HPAF	Panc
125	218	773	464	678	800	640	300		708	1700	704	463	678	747	671	1183
104	173	1038	578	940	474	681	207		1531	2231	826	417	379	844	696	1006
123	189	899	566	783	574	783	330		1212	1893	789	562	453	900	562	890

[truncated: 8 more sheets: FigureS3, FigureS4, FigureS5, FigureS6, FigureS7, FigureS8, FigureS9, FigureS10]
